# Supplementary material for: Unveiling the mechanism of triphos-Ru catalysed C–O bond disconnections in polymers
Source: Nat Commun. 2024 Jul 5;15:5656. doi: 10.1038/s41467-024-50083-9 (PMC11226426; doi:10.1038/s41467-024-50083-9)
Supplement: Supplementary file 3 — Source Data [file 41467_2024_50083_MOESM3_ESM.txt]

#This file contains the atomic coordinates of the optimized computational models. This file was edited in the format of an .xyz file, which can be opened by several visualisation programs. This comment line can be deleted, and the file copied with an .xyz extension for easy visualisation of all molecules.
12
Isopropanol
 C                 -1.95073300   -3.58186400    2.92506800
 H                 -1.58259300   -3.05797000    3.82080100
 H                 -1.57500800   -3.03957300    2.04100600
 H                 -3.05172900   -3.53389000    2.91826400
 C                 -1.45205300   -5.01193200    2.89211900
 H                 -1.81947700   -5.53606200    3.79987100
 C                 -1.95067300   -5.75545300    1.67006500
 H                 -1.58290400   -6.79326600    1.66443000
 H                 -3.05166000   -5.77314900    1.62474300
 H                 -1.57444000   -5.26120300    0.75848600
 O                 -0.03440400   -5.00508600    2.88022500
 H                  0.29126500   -5.45659300    3.66232600

10
Acetone
 C                 -2.97620100    0.93079000    5.01488400
 C                 -3.75467100    1.79748000    4.05890900
 H                 -3.14075100    2.64902000    3.73697400
 H                 -4.06099000    1.21063700    3.17679000
 H                 -4.68224800    2.16209600    4.53037000
 C                 -3.72310300   -0.24560700    5.58864100
 H                 -3.05758100   -0.83767100    6.23062700
 H                 -4.58752000    0.10361300    6.17787900
 H                 -4.12846500   -0.88039800    4.78343900
 O                 -1.82737500    1.16408600    5.30283600

13
Phenol
 O                  3.84028000    1.04712700   11.32728900
 C                  3.76864200    0.72877100   12.63788600
 C                  4.33230200   -0.43825200   13.16022600
 C                  3.10062800    1.61572700   13.48776600
 C                  4.22700600   -0.71346700   14.52205400
 C                  3.00212300    1.33065200   14.84432400
 H                  2.66762500    2.52235600   13.05629800
 C                  3.56281100    0.16651500   15.37229400
 H                  4.67256400   -1.63061500   14.91876900
 H                  2.47742700    2.03054300   15.50164200
 H                  4.85610200   -1.13257400   12.49223800
 H                  4.32272600    0.35862700   10.85550900
 H                  3.48152300   -0.05168600   16.44032000

34
Starting Material
 C                 -3.16127100   -1.41740500   -1.58243500
 C                 -2.43638500   -0.26892400   -1.89829000
 C                 -2.76825900    0.96351800   -1.34410700
 C                 -3.84944400    1.04373000   -0.46571700
 C                 -4.57582300   -0.09433000   -0.13742800
 C                 -4.23134800   -1.33469400   -0.68795800
 H                 -2.87216300   -2.37277700   -2.02761600
 H                 -1.58888300   -0.34976700   -2.58599600
 H                 -4.12694200    2.00494500   -0.02252100
 H                 -5.42079900   -0.06104800    0.55636800
 O                 -5.00308000   -2.38636200   -0.30741100
 C                 -4.49168100   -3.69525500   -0.26441000
 H                 -5.34147000   -4.37188600   -0.44829600
 H                 -3.73590300   -3.88181400   -1.04540100
 C                 -3.90497400   -4.04093400    1.09115000
 C                 -2.80614500   -3.08151700    1.50978800
 H                 -3.22474100   -2.05749300    1.54324700
 H                 -2.45504500   -3.32597500    2.53520300
 H                 -3.45826800   -5.05576400    0.98731100
 O                 -4.94398800   -4.01748100    2.03050600
 H                 -4.60069900   -4.31005700    2.88151900
 O                 -1.75673000   -3.19110000    0.58856100
 C                 -0.80928500   -2.22563500    0.51803400
 C                  0.15726200   -2.39443400   -0.48051600
 C                 -0.76036100   -1.10677200    1.35182000
 C                  1.15160700   -1.44261900   -0.65465200
 H                  0.09325200   -3.28421200   -1.11370700
 C                  0.24361200   -0.15573300    1.16141400
 H                 -1.50216900   -0.95877200    2.14003900
 C                  1.19901000   -0.31129400    0.16331800
 H                  1.89948300   -1.58292700   -1.44086900
 H                  0.27026500    0.72311100    1.81253700
 H                 -2.18603400    1.85513500   -1.59139500
 H                  1.98024000    0.44060900    0.02381300

32
Starting Material Ketone
 C                  3.27127100    0.41187200    0.62926200
 C                  2.44971000    1.49631700    0.35813800
 C                  2.31905500    1.97751300   -0.94646800
 C                  3.03433400    1.36677200   -1.97097000
 C                  3.86950800    0.27807900   -1.71220900
 C                  3.97369400   -0.20903500   -0.40851500
 H                  3.37046800    0.00373000    1.63931200
 H                  1.89145600    1.96305600    1.17514100
 H                  2.95401300    1.74285400   -2.99527200
 H                  4.43935800   -0.17391600   -2.52845400
 O                  4.73565700   -1.27617200   -0.05342800
 C                  5.18083200   -2.19649400   -1.01094200
 H                  4.54740900   -2.18084800   -1.91914000
 H                  6.22792100   -2.01483400   -1.31135100
 C                  5.06720600   -3.58974100   -0.42377100
 C                  3.79125900   -3.83518600    0.35740200
 H                  3.92625700   -3.35445000    1.34584400
 H                  3.66312900   -4.92143500    0.51036100
 O                  5.91721500   -4.42854900   -0.56539000
 O                  2.72472000   -3.26874000   -0.35214800
 C                  1.72024600   -2.61970700    0.29203900
 C                  0.91923400   -1.79444600   -0.50382000
 C                  1.46026400   -2.73869100    1.65808400
 C                 -0.11649200   -1.07173200    0.06994500
 H                  1.14977800   -1.72080500   -1.57057800
 C                  0.41761700   -2.00102500    2.22265000
 H                  2.05356600   -3.40693900    2.28786000
 C                 -0.37040400   -1.16372600    1.44030800
 H                 -0.72496500   -0.41552500   -0.55945800
 H                  0.22018700   -2.09554000    3.29464400
 H                 -1.18334400   -0.58935200    1.89239200
 H                  1.66689300    2.82863700   -1.15968400

128
AC1-Model S
 H                  8.12248300   -0.43884700   -1.80677000
 H                  7.14797600    0.16992000    0.40881400
 C                  7.05929600   -0.60387000   -1.60779700
 C                  6.51775000   -0.26736900   -0.37188000
 H                  6.66548900   -1.44371100   -3.56237100
 C                  6.24276100   -1.16316100   -2.59290200
 C                  5.15970300   -0.47128200   -0.12333300
 H                  4.72213100   -0.19762400    0.84252800
 H                  3.58343300   -5.90874900    0.64771600
 H                  2.53822900   -7.02729300   -1.32346900
 H                  7.19411700    4.00922400    1.86511900
 H                  5.42963700    3.48280300    3.55007200
 C                  4.89227600   -1.37717800   -2.33910100
 C                  3.11628900   -5.31087900   -0.14034000
 C                  2.53372700   -5.93626000   -1.24365900
 C                  4.33212200   -1.01931200   -1.10457800
 H                  3.56737400   -3.43419300    0.82434500
 C                  6.23678100    3.58724500    1.54567400
 C                  3.10574500   -3.92407100   -0.04110200
 C                  5.25096000    3.29097600    2.48806100
 H                  4.27141300   -1.84656200   -3.11144800
 C                  1.95200600   -5.16305200   -2.24352200
 H                  1.49291700   -5.64324000   -3.11318700
 H                  6.75643700    3.57896500   -0.55039000
 C                  5.99151700    3.34831000    0.19736400
 C                  2.50896600   -3.13571600   -1.03437500
 H                  2.42279600   -0.68292300   -3.11407900
 C                  1.93840100   -3.77197200   -2.14007600
 C                  4.03690400    2.75148400    2.07866500
 H                  3.26301900    2.52624900    2.82189900
 H                  3.12133900    1.49098000   -1.89846500
 H                  1.45691900   -3.19375300   -2.93506800
 H                  0.23790600    0.54377000   -4.16118600
 P                  2.53238700   -1.30936200   -0.73529500
 C                  4.77425300    2.80250700   -0.21154900
 C                  1.70463700   -0.65105900   -2.27506100
 C                  3.78430400    2.49140000    0.72417500
 H                  4.61992200    2.61065000   -1.27774400
 H                  0.88662100   -1.34343800   -2.53993300
 H                  0.36869100    2.23775700   -3.60747400
 C                  2.11360100    1.74247400   -1.52238400
 C                  0.87154300    1.25506600   -3.60232100
 H                  1.90093900    2.77384500   -1.85721300
 C                  1.11106700    0.76910600   -2.17209600
 H                  1.82465700    1.36402600   -4.14793100
 P                  2.15766300    1.70105100    0.34075100
 Ru                 1.63359700   -0.39176500    1.20062500
 H                  2.13466500    4.54080100   -0.54292900
 H                 -0.80247900   -5.24965000   -0.24482100
 H                  0.09052100   -3.10682100    0.65552600
 C                 -1.14536500   -4.29916100   -0.66610400
 C                 -0.64682500   -3.10113400   -0.15382700
 C                 -0.25574500    0.78437300   -1.44728100
 C                  1.28947100    4.40413600    0.14233100
 H                 -1.05566700    0.51982100   -2.15824700
 C                  1.06605700    3.15563100    0.74215200
 H                 -2.42661100   -5.22225500   -2.14160400
 C                 -2.04649600   -4.28414200   -1.72661200
 H                 -0.47349500    1.81975500   -1.13083500
 P                 -0.36981700   -0.30073100    0.05249300
 C                 -1.05766800   -1.87277100   -0.67737300
 H                  0.64782200    6.45225700   -0.05396100
 C                  0.46070400    5.48465700    0.42245600
 C                 -2.46641900   -3.06278900   -2.25718200
 C                 -1.98782700   -1.86668600   -1.72784100
 C                  0.01490500    3.02515900    1.65000600
 H                 -3.18352700   -3.04066700   -3.08414400
 H                 -0.15189900    2.05558000    2.13140500
 H                 -2.36443200   -0.92136700   -2.13857200
 C                 -0.60160300    5.33643200    1.31681300
 C                 -1.89393200    0.27820200    0.91603300
 C                 -0.81804000    4.10936200    1.93345600
 H                 -2.31711000    2.07258400   -0.23623300
 H                 -1.75188200   -1.40483100    2.27101400
 H                 -1.25628700    6.18545100    1.53678800
 C                 -2.61453700    1.43296900    0.60052600
 C                 -2.30358200   -0.49334700    2.01306200
 H                 -1.64437600    3.98279100    2.63960100
 C                 -3.72250200    1.80318800    1.36585700
 C                 -3.40861300   -0.12690800    2.77230300
 H                 -4.26653500    2.71740900    1.10374000
 H                 -3.71920700   -0.75284100    3.61449600
 C                 -4.12466300    1.02588600    2.44820400
 H                 -4.99963600    1.31309200    3.03908600
 O                 -7.41324900    0.27191200   -1.43671100
 C                  1.90450100   -0.98740300    3.15510500
 C                  3.24489500   -0.74070800    2.71537200
 H                  3.76557200    0.15355200    3.08348700
 H                  3.89659000   -1.60728200    2.54084100
 C                  1.26811600   -2.12743900    2.56350700
 H                  1.86822600   -3.02880900    2.38131900
 H                  0.22347300   -2.32697900    2.83709500
 C                  1.07291100    0.17273700    3.28117000
 H                  0.01538300    0.03579000    3.54597500
 H                  1.52501000    1.09332600    3.67371600
 H                 -7.70640900   -0.18614200   -0.63781600
 C                 -6.04619900    0.52451200   -1.27354500
 H                 -5.87199000    1.33508500   -0.53041600
 C                 -5.33233600   -0.69957700   -0.74753100
 H                 -5.39487500   -1.52732700   -1.48608900
 H                 -4.26429700   -0.47796300   -0.55372100
 C                 -5.55936300    0.95914700   -2.64371500
 H                 -5.70928800    0.12025600   -3.34500500
 H                 -6.19526500    1.79283500   -2.99520400
 O                 -4.19464900    1.29744300   -2.70427400
 O                 -6.00775200   -1.04348700    0.44047700
 C                 -5.55190800   -2.06349800    1.20780800
 C                 -6.21252500   -2.26304500    2.42503600
 C                 -4.47876500   -2.88161100    0.85325500
 C                 -5.78988700   -3.26615700    3.28745000
 H                 -7.04894900   -1.60384000    2.67546700
 C                 -4.06361800   -3.88325200    1.73165600
 H                 -3.94214900   -2.73639200   -0.08733900
 C                 -4.70723600   -4.08141000    2.94899400
 H                 -6.30967500   -3.41127400    4.23928300
 H                 -3.21156000   -4.50872200    1.44607300
 H                 -4.37154200   -4.86681400    3.63133200
 C                 -3.78888500    2.55210200   -2.38401400
 C                 -4.55719600    3.47897500   -1.67317500
 C                 -2.49258700    2.89703500   -2.78277900
 C                 -3.99587500    4.70535200   -1.31270700
 H                 -5.58220900    3.24928400   -1.37245000
 C                 -1.93926900    4.11273800   -2.40313900
 H                 -1.93097600    2.17402600   -3.38068900
 C                 -2.68500300    5.02347800   -1.65280200
 H                 -4.60119300    5.41710600   -0.74322100
 H                 -0.91091200    4.35442200   -2.69374300
 H                 -2.24698900    5.97697400   -1.34655200

106
AC1
 H                  6.42801200    1.57872200   -1.15176500
 H                  4.97816500   -0.12955000   -2.25317700
 C                  5.35343200    1.55111000   -0.94628600
 C                  4.54533100    0.60096900   -1.56276500
 H                  5.40984000    3.23940900    0.40889300
 C                  4.78418600    2.47910200   -0.06936100
 C                  3.17226500    0.57437500   -1.30687000
 H                  2.52917500   -0.16246500   -1.79893100
 H                  0.55314600    5.45076100   -2.97385700
 H                 -0.11764500    7.05141500   -1.17871300
 H                  4.86530000   -4.38297900   -2.54882400
 H                  5.27404300   -2.94347700   -0.55423000
 C                  3.41661800    2.44723900    0.18819100
 C                  0.42624600    5.10209600   -1.94472000
 C                  0.05350400    5.99744400   -0.94089600
 C                  2.59438300    1.48781300   -0.42465900
 H                  0.94181000    3.06619000   -2.42910000
 C                  4.02823600   -3.89633800   -2.03976400
 C                  0.64135100    3.76349900   -1.63812400
 C                  4.25456500   -3.09461700   -0.92547800
 H                  2.97937300    3.19029200    0.86572000
 C                 -0.09614800    5.53954900    0.36378400
 H                 -0.39251200    6.23004400    1.15937200
 H                  2.53130600   -4.70907400   -3.37306200
 C                  2.72389100   -4.07762600   -2.50076700
 C                  0.48246300    3.28705300   -0.32871400
 H                  1.72504900    1.45451100    2.15628600
 C                  0.11456700    4.19416200    0.66780200
 C                  3.19033600   -2.46879200   -0.27423900
 H                  3.40890500   -1.82762600    0.58662500
 H                  2.03431200   -1.01385600    1.63449000
 H                 -0.03510200    3.86774700    1.70126600
 H                  0.13321400   -1.00601800    4.27590300
 P                  0.75697300    1.46637100   -0.10396000
 C                  1.66294200   -3.45677000   -1.85105400
 C                  0.71351400    1.26404700    1.75444300
 C                  1.87972700   -2.64078900   -0.73073600
 H                  0.64082100   -3.61034000   -2.21675900
 H                  0.05358500    2.04451200    2.17118700
 H                  1.64936900   -0.12068200    3.93382100
 C                  0.96490700   -1.27778700    1.66269400
 C                  0.55613900   -0.11022900    3.78905000
 H                  0.88575500   -2.15182700    2.33379600
 C                  0.21656600   -0.09048000    2.29642000
 H                  0.14734100    0.77883800    4.30029300
 P                  0.40001200   -1.77921500   -0.03327000
 Ru                -0.57847600   -0.05896000   -1.22923300
 H                 -2.33281000   -2.59065100   -0.75863800
 H                 -3.25806800    4.84246300   -0.83978600
 H                 -2.28061800    2.57310300   -1.14224900
 C                 -3.28124900    4.12657700   -0.01233700
 C                 -2.73776700    2.85518400   -0.18898000
 C                 -1.31348200   -0.24657100    2.17335400
 C                 -1.93050200   -3.39440400   -0.13470300
 H                 -1.80386000    0.31769600    2.98622400
 C                 -0.62739700   -3.28079300    0.35083600
 H                 -4.23742700    5.49173700    1.36260800
 C                 -3.82272400    4.48973600    1.21667900
 H                 -1.55335800   -1.31109500    2.34949700
 P                 -2.07422800    0.21521600    0.53565400
 C                 -2.74621600    1.92308100    0.85167800
 H                 -3.73252800   -4.57516800   -0.21367100
 C                 -2.70922400   -4.51191100    0.16971100
 C                 -3.84088000    3.56638000    2.26278900
 C                 -3.31985800    2.28918500    2.07649900
 C                 -0.10381600   -4.32272100    1.13016900
 H                 -4.27729200    3.83909700    3.22851400
 H                  0.92982000   -4.26966500    1.49310800
 H                 -3.38049500    1.56876600    2.89996000
 C                 -2.18675600   -5.53130300    0.95857100
 C                 -3.69271300   -0.68476500    0.59127100
 C                 -0.87747700   -5.43718400    1.43513000
 H                 -4.15220900    0.02685400   -1.39469600
 H                 -3.55451300   -1.55012700    2.57808800
 H                 -2.79559100   -6.40777200    1.20019500
 C                 -4.49852000   -0.58014000   -0.55016000
 C                 -4.15190900   -1.44940000    1.66721600
 H                 -0.45586700   -6.24226300    2.04460500
 C                 -5.72098900   -1.23918900   -0.62343300
 C                 -5.37786900   -2.11054700    1.59567900
 H                 -6.33379600   -1.14903600   -1.52512800
 H                 -5.71796100   -2.71061500    2.44507400
 C                 -6.16238400   -2.01332500    0.45020900
 H                 -7.12130900   -2.53672300    0.39355300
 O                  3.92738300   -0.00623200    2.32274400
 C                 -0.95324300   -0.13819300   -3.25575300
 C                  0.47550800   -0.20447600   -3.18577300
 H                  0.96910800   -1.16414000   -3.39362700
 H                  1.04812300    0.68081700   -3.49305800
 C                 -1.53132600    1.12016300   -2.89032800
 H                 -1.02059900    2.04399400   -3.19263400
 H                 -2.62717700    1.19198800   -2.87896400
 C                 -1.64289900   -1.29047300   -2.75709700
 H                 -2.74038300   -1.27177400   -2.72762800
 H                 -1.21230100   -2.27967000   -2.96039300
 H                  4.05236200    0.54475400    1.53379800
 C                  5.20044000   -0.29302800    2.87263000
 H                  4.98669300   -0.85252900    3.80269000
 C                  6.00359200   -1.17710100    1.93972200
 H                  6.99621900   -1.41233700    2.35626000
 H                  5.47700300   -2.12553400    1.74648800
 H                  6.15405700   -0.66552900    0.97018600
 C                  5.93291200    0.98519100    3.22557100
 H                  6.17703600    1.55193500    2.30905800
 H                  5.30995700    1.62665600    3.86781100
 H                  6.87856500    0.77846800    3.75161600

128
AC2-ModelS
 H                  1.37144500   -4.88264100    4.33003900
 H                  2.22536200   -4.73785000    1.99396100
 C                  0.91142200   -4.19108900    3.61793500
 C                  1.38525500   -4.11372400    2.31256500
 H                 -0.53819900   -3.43561200    5.03612600
 C                 -0.15369000   -3.37950800    4.01322400
 C                  0.79174200   -3.23923500    1.40101300
 H                  1.18412100   -3.20618700    0.37915400
 H                 -3.93548100   -5.33863100    0.13949500
 H                 -6.04135300   -4.08802000   -0.33050400
 H                  5.34693400   -1.86188100    3.84183900
 H                  2.95486400   -1.90731300    4.55564000
 C                 -0.73605300   -2.49802300    3.10854100
 C                 -3.93933500   -4.24423100    0.14976300
 C                 -5.11554300   -3.54569600   -0.11732000
 C                 -0.27553700   -2.42437400    1.78533700
 H                 -1.85804800   -4.12034000    0.68257100
 C                  4.58453600   -1.34503700    3.25157800
 C                 -2.76873100   -3.55456300    0.45489100
 C                  3.25329000   -1.36728800    3.65204800
 H                 -1.57897900   -1.86841400    3.41734700
 C                 -5.10799900   -2.15422000   -0.09409900
 H                 -6.03096800   -1.59577400   -0.28912800
 H                  5.98623000   -0.63542700    1.76473700
 C                  4.94233000   -0.65843600    2.09139700
 C                 -2.75853800   -2.15348500    0.48100300
 H                 -0.13344900   -2.66681100   -1.00823600
 C                 -3.93243300   -1.46001800    0.18949100
 C                  2.28038100   -0.70952800    2.89905100
 H                  1.23658500   -0.75854500    3.21467200
 H                  2.00815600   -1.28539100   -0.41673300
 H                 -3.90638200   -0.36729200    0.22152400
 H                  1.58620500   -2.29778600   -2.64460100
 P                 -1.16797700   -1.22729200    0.69319200
 C                  3.97348500    0.00660300    1.34761200
 C                 -0.55180500   -1.64469100   -1.02818000
 C                  2.62626800   -0.00670400    1.74313900
 H                  4.27613600    0.54973600    0.44538700
 H                 -1.46664700   -1.73347900   -1.64012400
 H                  0.15924400   -1.80799100   -3.59562800
 C                  1.60914300   -0.34595600   -0.83781200
 C                  0.97457200   -1.43255700   -2.95374600
 H                  2.43280300    0.06801000   -1.44532200
 C                  0.41587300   -0.69188400   -1.73547500
 H                  1.61063500   -0.76992200   -3.56602200
 P                  1.35618900    0.79071300    0.63076500
 Ru                -0.89084500    1.11955800    1.20601300
 H                  2.16838800    2.05858300   -2.01172500
 H                 -5.95449600    3.16614300   -1.25356900
 H                 -3.56055100    3.25077700   -0.60228500
 C                 -5.27189800    2.37711200   -1.58482500
 C                 -3.93127500    2.42674700   -1.22234200
 C                 -0.31148400    0.55201700   -2.26670400
 C                  2.56375600    2.66168500   -1.18860100
 H                 -0.97776800    0.25402300   -3.09573500
 C                  2.36101200    2.27491900    0.13902000
 H                 -6.80996200    1.27352000   -2.63209600
 C                 -5.75278900    1.31427800   -2.35227500
 H                  0.42908100    1.22821100   -2.72872500
 P                 -1.30007500    1.59852600   -1.06639100
 C                 -3.04325200    1.42557300   -1.63706300
 H                  3.40526900    4.10606300   -2.54811200
 C                  3.26482200    3.82604700   -1.49994200
 C                 -4.88086100    0.30961500   -2.75935900
 C                 -3.53273200    0.36696600   -2.40290900
 C                  2.88453300    3.09212900    1.15282700
 H                 -5.24681900   -0.53273100   -3.35385500
 H                  2.76387100    2.80286800    2.20354600
 H                 -2.87221900   -0.44521600   -2.72536100
 C                  3.76634800    4.63320200   -0.48422500
 C                 -0.95346000    3.24752500   -1.86265800
 C                  3.57415900    4.26097000    0.84624400
 H                  0.15504700    4.11113000   -0.22844700
 H                 -1.98427200    2.68668800   -3.68913200
 H                  4.31199100    5.54968200   -0.72635400
 C                 -0.21880800    4.25736700   -1.24092700
 C                 -1.39679200    3.45812700   -3.17880700
 H                  3.97134100    4.88202500    1.65426600
 C                  0.06052600    5.45153700   -1.90794600
 C                 -1.11311000    4.64380700   -3.84681400
 H                  0.63849800    6.22769600   -1.39698600
 H                 -1.47051000    4.78760300   -4.87081300
 C                 -0.38410300    5.64887200   -3.20988200
 H                 -0.16665700    6.58548500   -3.73173900
 C                 -0.83461200    2.52890700    2.99770100
 C                 -0.45407900    3.20594600    1.81443900
 H                 -1.12000400    4.02621200    1.50950700
 H                  0.60058100    3.39153800    1.59569400
 C                 -0.18227300    1.33820900    3.38064600
 H                  0.90600600    1.28114500    3.30531100
 H                 -0.58523800    0.79127400    4.24525700
 C                 -1.96035700    3.10248800    3.79583200
 H                 -2.44985000    2.38594500    4.46815200
 H                 -1.50463800    3.87973800    4.43522800
 H                 -2.71013600    3.60281700    3.16673600
 O                 -3.03880800    1.26151300    1.41536500
 C                 -3.95884200    1.23345000    2.42716000
 H                 -4.05043500    2.20102400    2.98022900
 C                 -3.71633100    0.24088400    3.56730900
 H                 -4.44992600    0.41725400    4.37679400
 H                 -2.71463000    0.44243700    3.98096700
 C                 -5.34186200    1.07783500    1.79941900
 H                 -5.37608800    1.71993100    0.90259600
 H                 -5.52626300    0.03617500    1.48074600
 O                 -3.68578800   -1.13249600    3.21884800
 O                 -6.33905100    1.47015500    2.72494200
 C                 -4.73514300   -1.95943200    3.43456300
 C                 -4.46264900   -3.33240100    3.38882800
 C                 -6.04433300   -1.52844000    3.66901700
 C                 -5.49367400   -4.25344200    3.52038700
 H                 -3.42963700   -3.65463900    3.22752300
 C                 -7.07153900   -2.46314100    3.78993700
 H                 -6.27297500   -0.46484700    3.74180200
 C                 -6.80988400   -3.82783100    3.70812700
 H                 -5.26424800   -5.32271900    3.46771200
 H                 -8.09392200   -2.10021700    3.94157900
 H                 -7.62121800   -4.55545600    3.79848100
 C                 -7.62833500    1.23046400    2.41003300
 C                 -8.56472200    1.41159800    3.43738400
 C                 -8.05981600    0.79496700    1.15122900
 C                 -9.90952300    1.15409900    3.21061200
 H                 -8.19961700    1.75170900    4.41100900
 C                 -9.41537300    0.53945800    0.94067600
 H                 -7.34780200    0.65720400    0.33362900
 C                -10.34615100    0.71110600    1.95968200
 H                -10.62837500    1.29604400    4.02340300
 H                 -9.74245700    0.19668100   -0.04597100
 H                -11.40515300    0.50362800    1.78397800

106
AC2
 H                  1.73303000   -5.65699500    3.20897000
 H                  3.19908500   -4.39125000    1.63814700
 C                  1.29828700   -4.93606200    2.51051800
 C                  2.11673600   -4.23257500    1.63120600
 H                 -0.73027000   -5.27066100    3.17928500
 C                 -0.07939900   -4.71968800    2.49429800
 C                  1.56186100   -3.30769600    0.74920900
 H                  2.23172600   -2.74899000    0.08672900
 H                 -2.88282900   -5.44103500   -2.76096900
 H                 -5.16264900   -4.49608300   -2.42720800
 H                  4.78619600   -1.18532000    4.62390200
 H                  2.47591900   -2.12765900    4.57768600
 C                 -0.63341700   -3.80426100    1.60456300
 C                 -3.01332000   -4.50857000   -2.20352600
 C                 -4.29132700   -3.97953300   -2.01350000
 C                  0.18200500   -3.08170900    0.72221100
 H                 -0.90473400   -4.29051300   -1.80646500
 C                  4.06129300   -0.83064600    3.88516100
 C                 -1.90370900   -3.85745400   -1.67288200
 C                  2.77319500   -1.35496700    3.86122200
 H                 -1.71741900   -3.64237500    1.59627200
 C                 -4.45453800   -2.79733000   -1.29725300
 H                 -5.45206700   -2.37211600   -1.14693400
 H                  5.43453600    0.57837600    2.98634900
 C                  4.42537400    0.15602400    2.96715400
 C                 -2.06301000   -2.66146000   -0.96190100
 H                  1.25394000   -2.44962500   -1.73103700
 C                 -3.34168000   -2.13568800   -0.77952200
 C                  1.84956900   -0.90067000    2.91955300
 H                  0.83820200   -1.31204800    2.89735600
 H                  2.65714200   -0.66042100   -0.49999300
 H                 -3.45655300   -1.18649700   -0.24209200
 H                  3.01957400   -1.27539900   -2.83564000
 P                 -0.60525900   -1.75148600   -0.28818200
 C                  3.50252900    0.61157700    2.03143200
 C                  0.50115900   -1.64471500   -1.79493500
 C                  2.20447600    0.08196300    1.99661300
 H                  3.79293600    1.39917800    1.32590100
 H                 -0.12759800   -1.89948300   -2.66627600
 H                  1.76342600   -0.98450800   -4.06820700
 C                  1.99178600    0.16138300   -0.82230600
 C                  2.24504700   -0.56355100   -3.16875300
 H                  2.66862000    0.99052900   -1.09572000
 C                  1.21622600   -0.30790100   -2.06462200
 H                  2.75061800    0.37223900   -3.46303700
 P                  1.00803800    0.64175900    0.69967400
 Ru                -1.19587100    0.17952300    0.63282600
 H                  1.79135500    2.86932500   -1.24282300
 H                 -6.02941600    1.15203300   -2.72695000
 H                 -4.00295600    1.92245700   -1.52412700
 C                 -5.05723000    0.71009200   -2.96640900
 C                 -3.92036500    1.15321300   -2.29812100
 C                  0.25196100    0.77040700   -2.59882000
 C                  1.59708800    3.29379200   -0.25288400
 H                 -0.07164000    0.49576600   -3.61856700
 C                  1.26173300    2.46966100    0.82588600
 H                 -5.85880200   -0.64200700   -4.45249300
 C                 -4.96273500   -0.29293600   -3.93093100
 H                  0.81169400    1.71559200   -2.71334400
 P                 -1.24208500    1.13622900   -1.54856700
 C                 -2.66418500    0.60177300   -2.58912100
 H                  1.93895800    5.30262300   -0.95491200
 C                  1.68348600    4.67603600   -0.09511000
 C                 -3.72107900   -0.84893000   -4.22446000
 C                 -2.58092600   -0.40423700   -3.55770600
 C                  1.02037500    3.06192800    2.07348900
 H                 -3.63426300   -1.64298900   -4.97225700
 H                  0.75319400    2.43139300    2.92960200
 H                 -1.61955100   -0.86879500   -3.80125900
 C                  1.43264900    5.25406900    1.14563800
 C                 -1.40211600    2.96572000   -1.66470200
 C                  1.10205100    4.44187400    2.23027100
 H                 -1.91792700    3.13843200    0.41559200
 H                 -0.97147800    3.09042500   -3.78633100
 H                  1.49509000    6.33931400    1.26873300
 C                 -1.73751000    3.68559100   -0.51566000
 C                 -1.20305200    3.64776900   -2.87066900
 H                  0.90805000    4.88578200    3.21123100
 C                 -1.85685800    5.07287000   -0.56734600
 C                 -1.30967600    5.03506100   -2.91815300
 H                 -2.11802800    5.62638600    0.33989800
 H                 -1.14825000    5.56244700   -3.86318700
 C                 -1.63482300    5.74933900   -1.76417400
 H                 -1.72175000    6.83937400   -1.80323800
 C                 -1.33284100    0.21497900    3.79470900
 C                 -1.46757300    1.55155700    3.79743600
 H                 -1.36668500    2.13512300    4.72026700
 H                 -1.70244200    2.10163900    2.87864300
 C                 -1.53883100   -0.65444300    2.58990600
 H                 -1.03537000   -1.62120800    2.77399900
 H                 -2.61708400   -0.92343300    2.54463000
 C                 -1.02781900   -0.51418600    5.07152300
 H                 -0.10287100   -1.11190700    4.97743400
 H                 -0.91140900    0.16278400    5.93282600
 H                 -1.83185600   -1.23669500    5.30123600
 O                 -3.02587300    1.01679300    0.75868200
 C                 -4.07444300    1.08739800    1.67184100
 H                 -3.75058600    0.80606900    2.69899200
 C                 -5.20497600    0.14815200    1.27524700
 H                 -6.08231900    0.27555400    1.93148200
 H                 -5.51763800    0.34710100    0.23364600
 H                 -4.89023000   -0.90669100    1.34178700
 C                 -4.56872900    2.52509200    1.73309800
 H                 -5.41206900    2.63879500    2.43502500
 H                 -3.76215300    3.20240800    2.06096600
 H                 -4.90168100    2.85613600    0.73219300

118
AC3
 H                  1.71178800   -5.66672100    3.22461800
 H                  3.14922100   -4.49800200    1.55483100
 C                  1.27292800   -4.94391600    2.53066800
 C                  2.07506200   -4.29493000    1.59610900
 H                 -0.73245100   -5.17949300    3.30313000
 C                 -0.09388400   -4.67071600    2.57521000
 C                  1.51561200   -3.36691800    0.72060000
 H                  2.17473900   -2.85114500    0.01396500
 H                 -3.27405800   -5.34509900   -2.46386200
 H                 -5.46690000   -4.25404200   -2.01378800
 H                  5.00254700   -1.40638200    4.37718300
 H                  2.62348800   -2.14895500    4.49222700
 C                 -0.65340100   -3.75276000    1.69125300
 C                 -3.31214700   -4.39299500   -1.92597100
 C                 -4.54132400   -3.78203000   -1.67069900
 C                  0.14643800   -3.08301800    0.75470000
 H                 -1.17278700   -4.29470800   -1.67018300
 C                  4.27047900   -1.02199300    3.66063800
 C                 -2.13337300   -3.79803900   -1.48594500
 C                  2.94357000   -1.43414400    3.72708900
 H                 -1.72930500   -3.54770000    1.72990300
 C                 -4.58666800   -2.57473200   -0.97942400
 H                 -5.54469500   -2.08491300   -0.77758800
 H                  5.70557200    0.22511600    2.62883200
 C                  4.66522500   -0.10983200    2.68035900
 C                 -2.17410500   -2.57727900   -0.80111500
 H                  1.09554800   -2.59524300   -1.77134900
 C                 -3.40495500   -1.97039000   -0.55267900
 C                  2.01112100   -0.94280700    2.81332300
 H                  0.96946300   -1.26775500    2.85877200
 H                  2.68018600   -0.85953800   -0.67488700
 H                 -3.42883900   -1.00307900   -0.03639600
 H                  2.87099400   -1.56780400   -3.00048300
 P                 -0.62607800   -1.73721900   -0.24811100
 C                  3.73373200    0.38336800    1.77274300
 C                  0.39343200   -1.74459300   -1.81835900
 C                  2.39655800   -0.03462400    1.82861500
 H                  4.04908000    1.11386900    1.01822900
 H                 -0.29988100   -1.98109400   -2.64474700
 H                  1.57031800   -1.23353600   -4.17441700
 C                  2.04651900   -0.00843200   -0.98446900
 C                  2.12533500   -0.81794000   -3.31566200
 H                  2.75281200    0.77121100   -1.32136200
 C                  1.17604600   -0.46481600   -2.16804900
 H                  2.67140600    0.07463400   -3.66631700
 P                  1.18139400    0.57680400    0.57395400
 Ru                -1.04799900    0.25499700    0.63476000
 H                  1.96021800    2.69749000   -1.47986900
 H                 -5.99538800    1.39161500   -2.44661800
 H                 -3.85871000    2.07929600   -1.39218500
 C                 -5.06503100    0.89051900   -2.73169800
 C                 -3.86639500    1.28864900   -2.14870200
 C                  0.25376500    0.65744900   -2.68535800
 C                  1.86949000    3.15770500   -0.49107400
 H                 -0.14314200    0.37441000   -3.67659300
 C                  1.56660100    2.38467200    0.63475400
 H                 -6.02970600   -0.45744700   -4.12180300
 C                 -5.08521300   -0.14336900   -3.66776500
 H                  0.86503400    1.56030700   -2.86074500
 P                 -1.15067300    1.15155500   -1.56684700
 C                 -2.66183600    0.66176900   -2.49958200
 H                  2.28075100    5.12180700   -1.27598100
 C                  2.05430000    4.53471500   -0.38067300
 C                 -3.89598600   -0.77523500   -4.01876700
 C                 -2.69361200   -0.37434200   -3.43878500
 C                  1.46351400    3.02329200    1.87861300
 H                 -3.89886200   -1.59430400   -4.74430300
 H                  1.22888300    2.43755800    2.77454100
 H                 -1.77546200   -0.89673500   -3.72757100
 C                  1.93329600    5.15858600    0.85801800
 C                 -1.21257500    2.98116900   -1.75808300
 C                  1.63983000    4.39918400    1.99060600
 H                 -1.56138900    3.29125200    0.34420900
 H                 -0.92682200    2.97527200   -3.90728600
 H                  2.06637100    6.24181500    0.94191100
 C                 -1.41912100    3.77645000   -0.62833600
 C                 -1.05807800    3.59047100   -3.00899100
 H                  1.51952500    4.86936300    2.97163300
 C                 -1.45609900    5.16441200   -0.74695900
 C                 -1.08140100    4.97764000   -3.12359200
 H                 -1.61426500    5.77750600    0.14533900
 H                 -0.95441700    5.44617000   -4.10421400
 C                 -1.27935200    5.76643100   -1.99003600
 H                 -1.30081300    6.85669800   -2.07935700
 C                 -0.99173900    0.33092000    3.79466600
 C                 -0.94102600    1.67158100    3.75998800
 H                 -0.68572800    2.27263000    4.63976400
 H                 -1.14989000    2.22117900    2.83271500
 C                 -1.36042800   -0.52601200    2.62126900
 H                 -0.93985500   -1.53429800    2.79218500
 H                 -2.45953100   -0.69269300    2.65022300
 C                 -0.72533400   -0.40230400    5.07733300
 H                  0.09324800   -1.13548700    4.95776900
 H                 -0.46350300    0.27241100    5.90809100
 H                 -1.61354200   -0.99035300    5.37200500
 O                 -2.79426700    1.24373400    0.83618700
 C                 -3.77403900    1.42277800    1.80683700
 H                 -3.39509200    1.18534700    2.82743200
 C                 -4.97536000    0.52605100    1.54007200
 H                 -5.79887300    0.73615400    2.24326100
 H                 -5.34694000    0.68761500    0.51124900
 H                 -4.71152400   -0.53968800    1.64384700
 C                 -4.19078800    2.88614500    1.80774300
 H                 -4.95896200    3.09531500    2.57240600
 H                 -3.32254600    3.53528800    2.01079100
 H                 -4.59640500    3.16926800    0.81906400
 O                 -0.20875100    4.90317300    4.70302000
 H                 -0.20666300    4.71682900    5.64844500
 C                 -1.45621700    5.47978400    4.35992400
 H                 -1.52764000    6.49969400    4.80165700
 C                 -1.47480600    5.60941500    2.85542300
 H                 -1.33896000    4.61385200    2.39531500
 H                 -2.43132600    6.03219200    2.50726100
 H                 -0.65348100    6.25340800    2.50194600
 C                 -2.61388800    4.64920500    4.87603400
 H                 -2.56459000    4.53118200    5.97267500
 H                 -3.57955600    5.12470600    4.63858800
 H                 -2.60394100    3.64289100    4.42330200

118
AC4
 H                  2.08314800   -4.35380800    4.00973500
 H                  3.24517200   -4.08154800    1.82619200
 C                  1.59002400   -3.82429200    3.18914800
 C                  2.23909200   -3.67550800    1.96704500
 H                 -0.20424200   -3.37321300    4.32698700
 C                  0.31633100   -3.28247400    3.36761800
 C                  1.61461000   -3.00169200    0.91654200
 H                  2.15189000   -2.89472000   -0.03192500
 H                 -2.43661300   -5.88159700   -1.53795800
 H                 -4.80107200   -5.09809600   -1.59867100
 H                  4.93155900   -0.96876800    4.45636700
 H                  2.46461900   -1.02073200    4.84970000
 C                 -0.29864100   -2.59841700    2.32592300
 C                 -2.67839700   -4.84573500   -1.28159200
 C                 -4.00333700   -4.40526300   -1.31359500
 C                  0.33746100   -2.46119000    1.08454600
 H                 -0.62754600   -4.32465400   -0.87375000
 C                  4.24350900   -0.59287700    3.69316400
 C                 -1.66394700   -3.96767900   -0.91384700
 C                  2.86934900   -0.62268000    3.91311000
 H                 -1.28370700   -2.14385900    2.48666600
 C                 -4.30683600   -3.09106600   -0.97116900
 H                 -5.34534000   -2.74288000   -0.97898300
 H                  5.82409100   -0.03654700    2.32570300
 C                  4.74429900   -0.07352800    2.49851800
 C                 -1.96699600   -2.63966300   -0.58138200
 H                  1.15196900   -2.36867000   -1.64855900
 C                 -3.29425300   -2.20422500   -0.60404100
 C                  1.99421900   -0.15162300    2.93639300
 H                  0.91402800   -0.16372700    3.09626400
 H                  2.71277200   -0.59658500   -0.76620200
 H                 -3.51436000   -1.17963000   -0.27633700
 H                  2.75222100   -1.31513500   -3.15892900
 P                 -0.60153600   -1.47816300   -0.16011500
 C                  3.87094800    0.41152500    1.52934300
 C                  0.40869000   -1.55589700   -1.72714300
 C                  2.48684400    0.36299800    1.73815100
 H                  4.27551400    0.84152900    0.60534800
 H                 -0.28816800   -1.87866900   -2.52098700
 H                  1.32606600   -1.05537600   -4.19895700
 C                  2.07927600    0.24745300   -1.09374200
 C                  1.94827900   -0.60164100   -3.40858300
 H                  2.77046800    0.98731300   -1.53549400
 C                  1.11111500   -0.26296800   -2.17394000
 H                  2.41891800    0.30455100   -3.82724800
 P                  1.31634000    0.96270900    0.44834500
 Ru                -0.94041200    0.55763700    0.72274500
 H                  2.03509400    2.95244900   -1.74562100
 H                 -6.12310200    1.42627600   -2.35218800
 H                 -4.00508000    2.17513600   -1.31643500
 C                 -5.18853600    0.91535900   -2.60262300
 C                 -3.99829600    1.33473000   -2.01662400
 C                  0.09628500    0.81580700   -2.59122200
 C                  2.00636500    3.46280100   -0.77700500
 H                 -0.35723500    0.53873500   -3.55858000
 C                  1.75410200    2.75101200    0.39979600
 H                 -6.12594200   -0.48024600   -3.96170800
 C                 -5.19006200   -0.14938200   -3.50221600
 H                  0.63373200    1.76198500   -2.77757800
 P                 -1.27856800    1.20604000   -1.38794000
 C                 -2.79053900    0.69413500   -2.31345400
 H                  2.40180100    5.38193000   -1.67562200
 C                  2.21405000    4.84080800   -0.74342600
 C                 -3.99284000   -0.78694200   -3.81545000
 C                 -2.80387800   -0.36967800   -3.22203500
 C                  1.71678600    3.44655900    1.61641700
 H                 -3.98098700   -1.62511400   -4.51816700
 H                  1.49359400    2.89891900    2.53741900
 H                 -1.88170900   -0.90339100   -3.47393000
 C                  2.17226000    5.52359800    0.46871300
 C                 -1.38324000    3.04255200   -1.50080900
 C                  1.92384600    4.82156100    1.64821200
 H                 -1.20941500    3.30784200    0.63262800
 H                 -1.56237900    3.08793500   -3.66176400
 H                  2.33272600    6.60544700    0.49515900
 C                 -1.31441100    3.80985000   -0.33711900
 C                 -1.49030400    3.68146700   -2.74214500
 H                  1.88744800    5.35022600    2.60587300
 C                 -1.35595500    5.20105700   -0.40905700
 C                 -1.51619600    5.07105300   -2.81436500
 H                 -1.29943100    5.78956600    0.51200500
 H                 -1.59674900    5.56474400   -3.78742800
 C                 -1.45110900    5.83226700   -1.64613800
 H                 -1.47620200    6.92452200   -1.70448900
 C                 -3.37703600   -2.88417100    4.06900000
 C                 -2.96592800   -1.72348900    4.59453900
 H                 -2.70248800   -1.63292000    5.65487300
 H                 -2.88813500   -0.82177000    3.97390100
 C                 -3.74402800   -3.00519300    2.62478200
 H                 -3.17028600   -3.81461200    2.13327300
 H                 -4.81054900   -3.27354100    2.50606500
 C                 -3.48310200   -4.13931100    4.87599000
 H                 -2.82490500   -4.92474900    4.46066000
 H                 -3.21285200   -3.98387500    5.93176900
 H                 -4.50800600   -4.54992300    4.83776300
 O                 -2.98294400    0.20831600    1.04814500
 C                 -3.96873200    0.84090100    1.77862000
 H                 -3.86304800    0.63435300    2.87628600
 C                 -5.32490800    0.26659600    1.37849900
 H                 -6.14834800    0.72561600    1.95228400
 H                 -5.50728400    0.44505900    0.30297000
 H                 -5.35617700   -0.82200900    1.54740300
 C                 -3.98944400    2.35706700    1.62956000
 H                 -4.72047700    2.81953000    2.31528600
 H                 -3.00095500    2.78976200    1.84409500
 H                 -4.26677300    2.65076800    0.60171900
 O                 -0.61571600    1.51197700    2.46556100
 C                 -1.28906900    1.79692200    3.64668300
 H                 -2.36340800    1.51574400    3.58912400
 C                 -0.68161700    1.00941800    4.79947100
 H                  0.37425800    1.30075100    4.94838800
 H                 -1.22672700    1.19048800    5.74192700
 H                 -0.71403000   -0.07503200    4.59338000
 C                 -1.21041200    3.29015900    3.93533500
 H                 -1.60371100    3.88201400    3.09104800
 H                 -1.78371000    3.56104600    4.83821400
 H                 -0.15980600    3.59275700    4.09465100
 H                 -3.55662700   -2.06707200    2.07437600

106
AC5
 H                  2.03700200   -4.35396900    4.08041200
 H                  3.36268500   -3.70100500    2.07358900
 C                  1.56079100   -3.80686000    3.26157200
 C                  2.30033900   -3.44745400    2.13878600
 H                 -0.37732900   -3.73871700    4.22053000
 C                  0.21106500   -3.46203800    3.34072300
 C                  1.69488700   -2.74597300    1.09737100
 H                  2.30570100   -2.45978900    0.23470400
 H                 -2.58574100   -5.55605700   -1.85054600
 H                 -4.92780700   -4.80275800   -1.45848600
 H                  4.97053000   -0.71145700    4.49758800
 H                  2.50236600   -0.84703800    4.85494800
 C                 -0.39290200   -2.76458500    2.30022300
 C                 -2.77963500   -4.57422500   -1.40808300
 C                 -4.09182400   -4.15235900   -1.18324300
 C                  0.34235500   -2.39967700    1.16468900
 H                 -0.68770900   -4.09763500   -1.21907600
 C                  4.28156500   -0.36212500    3.72263800
 C                 -1.71540200   -3.74958600   -1.05851300
 C                  2.90574800   -0.43699300    3.92305800
 H                 -1.45276900   -2.49070300    2.36812300
 C                 -4.33151200   -2.90976600   -0.60488200
 H                 -5.35787400   -2.57176800   -0.42691500
 H                  5.86333900    0.23785400    2.37527300
 C                  4.78284100    0.16741500    2.53261200
 C                 -1.95704000   -2.48832400   -0.49555600
 H                  1.25491700   -2.31398600   -1.49055800
 C                 -3.26974100   -2.07180200   -0.26152900
 C                  2.03037000   -0.00060600    2.93102500
 H                  0.94769500   -0.04637100    3.06781900
 H                  2.80503400   -0.45940900   -0.75679300
 H                 -3.43445800   -1.07488500    0.17612400
 H                  2.84039600   -1.33249700   -3.06334600
 P                 -0.54565900   -1.37753300   -0.08937000
 C                  3.90822300    0.62126700    1.54894900
 C                  0.49403300   -1.52755700   -1.63541600
 C                  2.52404400    0.52881800    1.73848100
 H                  4.31088600    1.06013800    0.62805200
 H                 -0.17959700   -1.91266100   -2.42067000
 H                  1.42050400   -1.15342400   -4.12823800
 C                  2.12666600    0.34207300   -1.10090300
 C                  2.02856200   -0.64634700   -3.35961000
 H                  2.77813400    1.09721100   -1.57546000
 C                  1.17417300   -0.25007000   -2.15383700
 H                  2.48969400    0.24152300   -3.82538500
 P                  1.34716700    1.06908200    0.42802100
 Ru                -0.90053000    0.68685000    0.68408400
 H                  2.01202400    3.01156200   -1.82247800
 H                 -6.12011000    1.12568900   -2.28950600
 H                 -4.01238400    2.03535200   -1.35680900
 C                 -5.16680300    0.65257400   -2.54417600
 C                 -3.98452200    1.16665600   -2.02090800
 C                  0.13982000    0.77872700   -2.64669200
 C                  1.96769700    3.54976400   -0.86970500
 H                 -0.29620900    0.43242800   -3.60012800
 C                  1.73311800    2.86784100    0.32825300
 H                 -6.07178000   -0.86871900   -3.78515000
 C                 -5.14001100   -0.46262100   -3.38065000
 H                  0.65708300    1.72515600   -2.88377900
 P                 -1.25170600    1.19846400   -1.47625100
 C                 -2.75427200    0.57637400   -2.33456800
 H                  2.31010500    5.45120600   -1.82614300
 C                  2.13524300    4.93350700   -0.87823100
 C                 -3.92217300   -1.05692700   -3.69904300
 C                 -2.73852000   -0.53973200   -3.17769700
 C                  1.66535400    3.59911300    1.52262800
 H                 -3.88827300   -1.93600900   -4.34939300
 H                  1.45011700    3.07324900    2.45805700
 H                 -1.79612700   -1.03462200   -3.43450200
 C                  2.07062000    5.65138900    0.31241800
 C                 -1.40897000    3.02014800   -1.69266600
 C                  1.83518500    4.97954500    1.51237000
 H                 -1.25152700    3.41244700    0.42418400
 H                 -1.58805600    2.93886400   -3.85203900
 H                  2.20123800    6.73756800    0.30619600
 C                 -1.36604000    3.85296300   -0.57388400
 C                 -1.53465100    3.58550200   -2.96763100
 H                  1.78032500    5.53680500    2.45247600
 C                 -1.45188300    5.23608400   -0.72306600
 C                 -1.60380500    4.96731500   -3.11741800
 H                 -1.41763900    5.87746500    0.16243000
 H                 -1.69907200    5.40322400   -4.11638500
 C                 -1.56453000    5.79386300   -1.99333100
 H                 -1.62489300    6.87982100   -2.11219100
 O                 -2.98006900    0.66682500    0.84520300
 C                 -3.88020000    1.20729900    1.74248200
 H                 -3.62952000    0.94964000    2.79947100
 C                 -5.25575900    0.60367900    1.47650500
 H                 -6.02762100    1.02558900    2.14288300
 H                 -5.55510100    0.79156000    0.42959700
 H                 -5.23571200   -0.48862500    1.62786100
 C                 -3.94024600    2.72761300    1.66332400
 H                 -4.64668200    3.15022200    2.39908900
 H                 -2.94604600    3.16407000    1.85731900
 H                 -4.26109100    3.05353800    0.65642200
 O                 -0.59643200    1.52933800    2.49306800
 C                 -1.27225300    1.57729200    3.70537900
 H                 -2.24964400    2.10175200    3.60182600
 C                 -1.56830700    0.18286400    4.23911900
 H                 -0.63443900   -0.35386800    4.49096400
 H                 -2.19018600    0.21965100    5.15000400
 H                 -2.10604300   -0.40617900    3.47562700
 C                 -0.44307900    2.38018800    4.69705500
 H                 -0.26940300    3.39904600    4.31278600
 H                 -0.94220100    2.46410200    5.67756500
 H                  0.54218100    1.90289000    4.84901800

106
AC6
 H                  2.33669500   -6.03619500    2.63846700
 H                  3.73690100   -4.75812900    1.01717600
 C                  1.88940300   -5.24966700    2.02382600
 C                  2.67058100   -4.53666600    1.11971500
 H                 -0.09975700   -5.52645500    2.82565200
 C                  0.52881000   -4.96342100    2.12979800
 C                  2.10078900   -3.52706900    0.34546500
 H                  2.74830100   -2.98047900   -0.34679500
 H                 -2.37267700   -4.94571100   -3.57647300
 H                 -4.55535200   -4.80177600   -2.38374100
 H                  5.35566400   -1.42094600    4.73167500
 H                  3.31470500   -2.72779600    4.11938500
 C                 -0.03985600   -3.96426000    1.34617600
 C                 -2.47832400   -4.30004800   -2.69954700
 C                 -3.69868600   -4.21981300   -2.03051700
 C                  0.74129100   -3.21515700    0.45319500
 H                 -0.42766800   -3.66131700   -2.76907800
 C                  4.64227500   -1.02193200    4.00454800
 C                 -1.38561500   -3.56585700   -2.24660700
 C                  3.50517300   -1.75001300    3.66460800
 H                 -1.11260800   -3.76234600    1.43112100
 C                 -3.82303200   -3.39688600   -0.91403600
 H                 -4.77977800   -3.32489900   -0.38815600
 H                  5.75306200    0.80206000    3.67515200
 C                  4.86379100    0.22034000    3.41427600
 C                 -1.50958800   -2.72704600   -1.13315400
 H                  1.68768700   -2.46113600   -2.01773000
 C                 -2.73813600   -2.64380800   -0.46813100
 C                  2.59307500   -1.23608400    2.74572200
 H                  1.69869600   -1.81085400    2.49431000
 H                  3.09138600   -0.99956400   -0.27463300
 H                 -2.85239900   -1.95207600    0.37475800
 H                  3.68577200   -1.32881400   -2.74022200
 P                 -0.07036700   -1.80312800   -0.44304500
 C                  3.95515900    0.73025800    2.48955500
 C                  1.04771500   -1.56781700   -1.91825800
 C                  2.80560200    0.00739800    2.14505000
 H                  4.14946100    1.70806500    2.03659000
 H                  0.39364700   -1.57434800   -2.80702200
 H                  2.53084800   -0.80481200   -3.99727000
 C                  2.65471100   -0.05111200   -0.63157000
 C                  2.99108500   -0.52249200   -3.03416800
 H                  3.52442000    0.61232700   -0.78746100
 C                  1.92358000   -0.29513700   -1.96272800
 H                  3.58543000    0.39323900   -3.19821100
 P                  1.65257900    0.59193200    0.80888500
 Ru                -0.59118200    0.12768600    0.63293400
 H                  3.22796900    2.57888400   -0.96145900
 H                 -4.89635200   -0.88789400   -2.89260000
 H                 -3.26221000    0.17564200   -1.34946700
 C                 -3.89537300   -0.63705100   -3.25669900
 C                 -2.99071100   -0.02009600   -2.39513800
 C                  1.10331700    0.94104600   -2.37810600
 C                  2.80107800    3.09755900   -0.09758100
 H                  1.00481900    0.99146800   -3.47576600
 C                  2.05961500    2.40279300    0.86238200
 H                 -4.23196100   -1.46027900   -5.22682100
 C                 -3.52392300   -0.96148900   -4.55827800
 H                  1.64867600    1.86009800   -2.10675000
 P                 -0.57496700    1.10551400   -1.59702800
 C                 -1.69710300    0.29783700   -2.83250700
 H                  3.59293000    4.99463900   -0.74863300
 C                  3.01950100    4.47083200    0.02167100
 C                 -2.23961200   -0.65448500   -5.00248900
 C                 -1.33620600   -0.02580500   -4.14801400
 C                  1.56779100    3.11630000    1.96481300
 H                 -1.93443200   -0.90532100   -6.02290900
 H                  1.01267100    2.58232100    2.74347700
 H                 -0.33726100    0.20363100   -4.53265400
 C                  2.51347000    5.16887200    1.11337200
 C                 -0.86509800    2.89975600   -1.96140700
 C                  1.79200600    4.48320600    2.09106300
 H                 -0.12893300    3.51344600   -0.02143900
 H                 -1.69132800    2.61969900   -3.94474100
 H                  2.68566200    6.24503800    1.20703500
 C                 -0.52542300    3.84580700   -0.98721100
 C                 -1.40071300    3.34281100   -3.17575900
 H                  1.40251100    5.01640500    2.96322000
 C                 -0.70605800    5.20520400   -1.22527500
 C                 -1.58422900    4.70426800   -3.41197600
 H                 -0.43895400    5.92880000   -0.44909600
 H                 -2.00879300    5.03526100   -4.36451400
 C                 -1.23667400    5.63822600   -2.43914500
 H                 -1.38714200    6.70598500   -2.62391300
 C                 -0.36277400   -0.32459800    3.85398500
 C                 -0.36154000    0.97777100    4.17756800
 H                 -0.11767300    1.31765000    5.19024500
 H                 -0.64547600    1.74514800    3.45082100
 C                 -0.75858100   -0.90050100    2.52609300
 H                 -0.30305100   -1.90226500    2.47668600
 H                 -1.85078700   -1.10199600    2.55292600
 C                 -0.05382300   -1.35099000    4.90789600
 H                  0.76200500   -2.02428200    4.58981000
 H                  0.22498600   -0.90203300    5.87450600
 H                 -0.93387800   -2.00076100    5.06733400
 O                 -2.71643800    0.11516200    0.65737200
 C                 -2.68216400    1.30610200    1.29507900
 H                 -1.53711400    1.62839500    1.48079300
 C                 -3.31882100    1.28375600    2.68061100
 H                 -3.22996200    2.25811100    3.19016600
 H                 -4.39136200    1.06231300    2.54723500
 H                 -2.88498800    0.51168600    3.32800300
 C                 -3.28428300    2.45063100    0.48446900
 H                 -3.10375300    3.43498100    0.94901500
 H                 -2.90064000    2.48166800   -0.54410300
 H                 -4.37495500    2.29198400    0.42925800

96
AC7
 H                  0.83803500   -5.24861000    4.52172600
 H                  2.06798600   -5.26086600    2.35420900
 C                  0.52292700   -4.59133700    3.70599700
 C                  1.20624900   -4.60144100    2.49465000
 H                 -1.11279400   -3.72144500    4.82305000
 C                 -0.56743300   -3.73537500    3.87477200
 C                  0.80522600   -3.76155100    1.45473900
 H                  1.37515400   -3.77739400    0.51948100
 H                 -4.35709200   -4.99025300   -0.81470700
 H                 -6.26686600   -3.46749700   -0.31260600
 H                  5.58818500   -2.43405100    3.94488000
 H                  3.13516900   -2.46849400    4.39739000
 C                 -0.96612000   -2.90119600    2.83704000
 C                 -4.16962100   -3.97392000   -0.45511100
 C                 -5.23820400   -3.12320200   -0.16940300
 C                 -0.28571600   -2.90331300    1.61054800
 H                 -2.03350200   -4.22140100   -0.48162600
 C                  4.89549000   -1.93026400    3.26402000
 C                 -2.86227900   -3.53454600   -0.27337100
 C                  3.52760800   -1.94839500    3.51823000
 H                 -1.82149200   -2.22814000    2.97505500
 C                 -4.98847500   -1.83927600    0.30475200
 H                 -5.81927400   -1.16445200    0.53272100
 H                  6.45644600   -1.24823500    1.93143100
 C                  5.38201300   -1.26502600    2.13804600
 C                 -2.60094700   -2.23378100    0.18019400
 H                  0.28883900   -3.30358600   -1.09428400
 C                 -3.67685800   -1.39766600    0.47804200
 C                  2.64485600   -1.30222500    2.65243700
 H                  1.56879600   -1.32451700    2.85086200
 H                  2.43016600   -2.04261100   -0.56480200
 H                 -3.47423000   -0.38025800    0.83164200
 H                  2.00752400   -3.14135000   -2.76254500
 P                 -0.84563700   -1.65382700    0.36517700
 C                  4.50222400   -0.61824200    1.27575700
 C                 -0.13124900   -2.29395100   -1.24798900
 C                  3.12211200   -0.62873700    1.52479600
 H                  4.89515200   -0.09335800    0.39715700
 H                 -0.98775700   -2.43891400   -1.92953100
 H                  0.63984400   -2.61411400   -3.77974500
 C                  2.11889100   -1.10369600   -1.05869200
 C                  1.45841800   -2.25751000   -3.13077800
 H                  2.98585500   -0.80687300   -1.67736100
 C                  0.91500100   -1.42140200   -1.96789200
 H                  2.15062100   -1.66574000   -3.75458000
 P                  1.92434200    0.13858400    0.33234600
 Ru                -0.39342500    0.56870600    0.77104500
 H                  2.98739200    1.16011700   -2.35089300
 H                 -5.44812700    2.29614900   -1.54641000
 H                 -3.04001800    2.53242000   -1.00683900
 C                 -4.73895600    1.53606800   -1.88755300
 C                 -3.38777700    1.67328600   -1.59469800
 C                  0.28797500   -0.15770600   -2.58727800
 C                  3.26250000    1.85810000   -1.55323200
 H                 -0.32700500   -0.44074800   -3.46096200
 C                  2.94165700    1.57719900   -0.22221500
 H                 -6.25681600    0.31196400   -2.82689400
 C                 -5.19151400    0.42782000   -2.60676300
 H                  1.09565200    0.47345700   -2.99902000
 P                 -0.71273600    0.95661900   -1.46625400
 C                 -2.45804300    0.71695400   -2.02849400
 H                  4.16528600    3.23430700   -2.94589700
 C                  3.93086600    3.03337200   -1.89628400
 C                 -4.28050900   -0.53054300   -3.03565000
 C                 -2.92087400   -0.38126600   -2.75531100
 C                  3.31170800    2.50725800    0.76202900
 H                 -4.62436900   -1.41024600   -3.58807400
 H                  3.08406000    2.29947200    1.81496400
 H                 -2.22744500   -1.15356700   -3.10446600
 C                  4.28872300    3.94842000   -0.91157000
 C                 -0.34548300    2.58058200   -2.27493700
 C                  3.97805100    3.67970000    0.42249300
 H                  0.71345300    3.35657000   -0.57146400
 H                 -1.34290000    2.07722100   -4.13359900
 H                  4.81113800    4.87119900   -1.18018000
 C                  0.39623100    3.55111000   -1.60020300
 C                 -0.74858800    2.82526300   -3.59516600
 H                  4.26090600    4.38871000    1.20616100
 C                  0.73274600    4.74854800   -2.23189200
 C                 -0.40959100    4.01769000   -4.22643900
 H                  1.31633700    5.49881600   -1.68969400
 H                 -0.73096900    4.19913500   -5.25655000
 C                  0.33295000    4.98268900   -3.54398800
 H                  0.59572000    5.92226700   -4.03943000
 C                 -0.84224900    1.76222700    2.53748700
 C                 -0.22250700    2.63164700    1.59409400
 H                 -0.83971200    3.44264600    1.18256600
 H                  0.83823400    2.89094900    1.71013800
 C                 -0.08823100    0.65649600    2.99985600
 H                  0.98783300    0.78323800    3.16921900
 H                 -0.57319000   -0.05678400    3.68074800
 C                 -2.26223300    1.96286700    2.98080400
 H                 -2.75563700    1.00063000    3.19853800
 H                 -2.27776100    2.56572700    3.90683700
 H                 -2.85716400    2.49487400    2.22092500
 H                 -1.99266100    0.77166400    0.79453300

96
AC8
 H                  1.38845600   -5.13195200    4.40752300
 H                  2.58333000   -4.90216700    2.22882600
 C                  0.98655200   -4.48268800    3.62418500
 C                  1.65031300   -4.35913400    2.40770400
 H                 -0.73091000   -3.87312500    4.78781300
 C                 -0.19707800   -3.77563400    3.83786100
 C                  1.13893700   -3.52600600    1.41440000
 H                  1.69140300   -3.43638500    0.47372900
 H                 -4.40436300   -4.88895900   -0.19371900
 H                 -6.20333100   -3.18907900    0.08015600
 H                  5.37407700   -2.55313400    4.06653800
 H                  3.10979700   -1.73073100    4.70935200
 C                 -0.70912800   -2.94954600    2.84217100
 C                 -4.14485400   -3.84314000   -0.00300700
 C                 -5.15332800   -2.88969000    0.15213800
 C                 -0.04383800   -2.80808100    1.61647000
 H                 -2.02247900   -4.22597500   -0.00284300
 C                  4.74118800   -2.05046100    3.32880600
 C                 -2.80872400   -3.46794500    0.09789200
 C                  3.47902600   -1.58757200    3.68917400
 H                 -1.64696600   -2.40884200    3.01508100
 C                 -4.82037800   -1.56138600    0.39999400
 H                 -5.60423500   -0.80675700    0.51967600
 H                  6.19786300   -2.22282300    1.73910700
 C                  5.20214000   -1.86873800    2.02341200
 C                 -2.46876100   -2.13042300    0.33771800
 H                  0.29553100   -3.26237300   -1.08204000
 C                 -3.48026100   -1.18405200    0.48129500
 C                  2.66887300   -0.95886800    2.74392000
 H                  1.66042900   -0.61515700    3.00049500
 H                  2.58578600   -2.06870600   -0.86262300
 H                 -3.19105500   -0.14114900    0.64100200
 H                  1.87450900   -3.19558300   -2.90770100
 P                 -0.70460100   -1.57739200    0.40514900
 C                  4.39983600   -1.22599900    1.08522000
 C                 -0.10633300   -2.24645400   -1.24435800
 C                  3.12049000   -0.77634000    1.43594500
 H                  4.77758100   -1.06713600    0.06766600
 H                 -1.01433900   -2.38841800   -1.85663900
 H                  0.45577300   -2.62884000   -3.82940900
 C                  2.18616700   -1.11693100   -1.25702800
 C                  1.33246800   -2.29588300   -3.24698500
 H                  2.96318000   -0.73996500   -1.94632000
 C                  0.90759100   -1.42460200   -2.06170500
 H                  1.99703200   -1.73725500   -3.92854600
 P                  1.99769600    0.03780500    0.20526300
 Ru                -0.19931700    0.58797300    0.76025000
 H                  3.19224300    1.20785300   -2.37654300
 H                 -5.45517500    2.23880300   -1.48731200
 H                 -3.04301100    2.49269200   -0.98582800
 C                 -4.74451400    1.48888900   -1.84797100
 C                 -3.39021800    1.63397300   -1.57444300
 C                  0.27687700   -0.14607500   -2.65037400
 C                  3.43632900    1.85090800   -1.52415700
 H                 -0.34369100   -0.40099200   -3.52900500
 C                  3.05187900    1.49275200   -0.22927500
 H                 -6.26493200    0.26103400   -2.77980400
 C                 -5.19772500    0.38497800   -2.57403100
 H                  1.08637700    0.49526100   -3.04506500
 P                 -0.70129800    0.94432300   -1.48543600
 C                 -2.45388700    0.69659800   -2.03604900
 H                  4.40724200    3.30714600   -2.78412100
 C                  4.12128600    3.04361400   -1.76137200
 C                 -4.28244200   -0.55734900   -3.02954700
 C                 -2.92000800   -0.39740200   -2.77011800
 C                  3.36559700    2.36442400    0.82592100
 H                 -4.62595900   -1.43074600   -3.59208700
 H                  3.06188700    2.10282700    1.84812200
 H                 -2.22381500   -1.15444700   -3.14692500
 C                  4.42856800    3.89789800   -0.70753500
 C                 -0.36995000    2.57994500   -2.29839400
 C                  4.04678900    3.55308900    0.59096300
 H                  0.94330000    3.26808600   -0.72524500
 H                 -1.59490600    2.18229200   -4.04143600
 H                  4.96424000    4.83320000   -0.89425300
 C                  0.49042200    3.50073400   -1.69473600
 C                 -0.91497500    2.88978000   -3.55252300
 H                  4.28534800    4.21653600    1.42763500
 C                  0.79739200    4.70747800   -2.32317900
 C                 -0.60801000    4.09242700   -4.18164500
 H                  1.47553700    5.41250900   -1.83283600
 H                 -1.04257000    4.32025000   -5.15971700
 C                  0.24809300    5.00617900   -3.56629200
 H                  0.48589200    5.95334600   -4.05966600
 C                 -1.41748900    1.47279800    2.21099300
 C                 -0.74102000    2.71423400    1.72669700
 H                 -1.38636200    3.39360000    1.14653100
 H                 -0.20771100    3.28036600    2.51906600
 C                 -0.46411700    0.62484800    2.90186400
 H                  0.35059600    1.11137000    3.46952600
 H                 -0.85596600   -0.26081500    3.42513800
 C                 -2.88707100    1.50752600    2.49839800
 H                 -3.26031300    0.50180200    2.75515700
 H                 -3.12088100    2.16171700    3.36189400
 H                 -3.47722800    1.88072000    1.64029700
 H                  0.16719700    2.46835500    1.04554800

106
AC9
 H                  2.76814300   -5.33450900    3.11603500
 H                  4.17051200   -4.19927700    1.39671900
 C                  2.30534200   -4.67503600    2.37605700
 C                  3.08717900   -4.04615600    1.41256900
 H                  0.30121500   -4.95132900    3.14322300
 C                  0.92687800   -4.45674300    2.39341500
 C                  2.49843400   -3.20195600    0.47139200
 H                  3.14200300   -2.70842200   -0.26445800
 H                 -1.38013400   -5.82144200   -3.10155400
 H                 -3.77846800   -5.38758600   -2.58792100
 H                  5.15512300   -1.89408400    4.59355400
 H                  2.66745300   -2.05913400    4.74533400
 C                  0.34263100   -3.61429300    1.45382300
 C                 -1.66449600   -4.94447000   -2.51222500
 C                 -3.00780900   -4.70282900   -2.22138800
 C                  1.11976800   -2.97371300    0.47802000
 H                  0.37153000   -4.28158600   -2.25730800
 C                  4.52423600   -1.42761700    3.83073100
 C                 -0.68444200   -4.07397100   -2.04586600
 C                  3.13702300   -1.51742200    3.91735000
 H                 -0.74309800   -3.45283800    1.47110700
 C                 -3.36508400   -3.59083900   -1.46390000
 H                 -4.41792800   -3.39649600   -1.23637900
 H                  6.19874000   -0.65227100    2.70451900
 C                  5.10921900   -0.73558100    2.76891300
 C                 -1.03915600   -2.94444100   -1.29911000
 H                  2.22869700   -2.28496900   -2.04229200
 C                 -2.38284000   -2.71250900   -1.00810400
 C                  2.34140700   -0.93209600    2.93474400
 H                  1.24749600   -1.00600600    2.97865100
 H                  3.47073100   -0.48141700   -0.77286200
 H                 -2.64666400   -1.81360100   -0.43175500
 H                  3.82249200   -0.79285000   -3.12819000
 P                  0.24586600   -1.78442400   -0.64481100
 C                  4.30867700   -0.13713200    1.79858900
 C                  1.38866200   -1.56994400   -2.09442300
 C                  2.91452700   -0.23975900    1.86679100
 H                  4.77982700    0.42904100    0.98580500
 H                  0.81528400   -1.84084000   -2.99830700
 H                  2.50683900   -0.55116800   -4.30899700
 C                  2.70538700    0.29217700   -0.97182100
 C                  2.95552700   -0.15750200   -3.38016700
 H                  3.27712900    1.21131300   -1.19537400
 C                  1.93076800   -0.13600400   -2.24162500
 H                  3.33101300    0.85834700   -3.59293200
 P                  1.75109700    0.54047100    0.63485200
 Ru                -0.42893000    0.10214200    0.28051500
 H                  2.40782900    3.07135600   -0.94194400
 H                 -5.24162600   -0.86361600   -3.36435900
 H                 -3.67207400    0.36615100   -1.88836100
 C                 -4.17401400   -0.84056600   -3.60510800
 C                 -3.29638100   -0.14014900   -2.78805600
 C                  0.82529600    0.86404700   -2.66163000
 C                  2.33169100    3.31634400    0.12336600
 H                  0.68480300    0.82703700   -3.75806000
 C                  2.10515500    2.30751700    1.06795700
 H                 -4.37470100   -2.11416800   -5.34530000
 C                 -3.69140200   -1.53753500   -4.71505400
 H                  1.18939800    1.88818100   -2.46306300
 P                 -0.86491000    0.79866700   -1.82461400
 C                 -1.92425800   -0.07377700   -3.07765900
 H                  2.62778400    5.42068800   -0.24631500
 C                  2.45284700    4.65164800    0.51282700
 C                 -2.33246000   -1.49743400   -5.00718900
 C                 -1.45997600   -0.75861600   -4.20520200
 C                  2.01401500    2.67732900    2.41929000
 H                 -1.94108900   -2.04056300   -5.87296900
 H                  1.84063400    1.90317500    3.17591500
 H                 -0.39921600   -0.72883300   -4.47622900
 C                  2.35732800    5.00211700    1.85626300
 C                 -1.36578600    2.55706300   -2.15927000
 C                  2.14337800    4.00475800    2.81015500
 H                  0.00159400    3.22885200   -0.63237400
 H                 -2.82771500    2.23699400   -3.72832600
 H                  2.45552700    6.04770200    2.16232400
 C                 -0.74781600    3.53645800   -1.37072200
 C                 -2.33529300    2.96942900   -3.08149600
 H                  2.07548300    4.26565000    3.87127400
 C                 -1.08361200    4.88083100   -1.48414400
 C                 -2.68602000    4.31570900   -3.18720400
 H                 -0.58147100    5.61694400   -0.84638100
 H                 -3.45153800    4.61596500   -3.90966000
 C                 -2.06652600    5.27665300   -2.39077300
 H                 -2.34746800    6.33034700   -2.47838900
 C                 -1.22804200   -0.09553400    3.94814100
 C                 -0.51611700    0.83028900    4.59618800
 H                 -0.04124400    0.60446300    5.55646600
 H                 -0.36392900    1.82747500    4.17198400
 C                 -1.88898400    0.17468600    2.62988300
 H                 -1.68354500   -0.68196500    1.92904100
 H                 -2.99331000    0.17336600    2.75648300
 C                 -1.42098100   -1.49011000    4.44955700
 H                 -0.90731300   -2.21086300    3.78472300
 H                 -1.02140900   -1.61914100    5.46611500
 H                 -2.48750300   -1.77772300    4.45786000
 O                 -1.46224500    1.36009900    2.00422200
 C                 -2.34682500    2.48892100    2.11267500
 H                 -2.85394500    2.39603000    3.09619300
 C                 -3.37422800    2.46881700    1.00438700
 H                 -4.09343200    3.29384400    1.12839100
 H                 -2.88364500    2.57999000    0.02287300
 H                 -3.93789900    1.52083900    0.99456100
 C                 -1.49194500    3.73207000    2.11511100
 H                 -2.12039300    4.63634300    2.09882900
 H                 -0.83641900    3.77222500    2.99885400
 H                 -0.84640400    3.74849700    1.22343300

106
TSAc1
 H                 -3.31490900   -6.08234700    0.67333400
 H                 -2.00381400   -5.55717100    2.72783600
 C                 -2.61837600   -5.23861600    0.67883300
 C                 -1.88722100   -4.94240100    1.83026400
 H                 -3.01993900   -4.67787000   -1.36921200
 C                 -2.45074100   -4.45869900   -0.46100500
 C                 -0.99118500   -3.87703700    1.83523800
 H                 -0.39591400   -3.69531800    2.73640300
 H                  5.26758400   -2.63945300    1.41142200
 H                  5.20521500   -4.92530400    0.39848200
 H                 -6.85045900   -2.12546500   -1.39007500
 H                 -5.56594700   -3.08190500    0.52399000
 C                 -1.57222300   -3.37587900   -0.44438800
 C                  4.32937000   -3.05057000    1.02627300
 C                  4.29441700   -4.32269600    0.46094600
 C                 -0.83113700   -3.07117600    0.69956900
 H                  3.24088700   -1.27795100    1.52248900
 C                 -5.92955800   -1.64436600   -1.04809500
 C                  3.17004600   -2.28293200    1.09915400
 C                 -5.21465900   -2.17636000    0.01953900
 H                 -1.45463500   -2.74180300   -1.32698000
 C                  3.08653300   -4.82251900   -0.01955900
 H                  3.04169100   -5.82270100   -0.46076500
 H                 -6.01671200   -0.05883700   -2.51666700
 C                 -5.46418400   -0.49014200   -1.67709700
 C                  1.94901700   -2.76919300    0.61337100
 H                  0.23089800   -1.88354600    3.03475700
 C                  1.92679300   -4.05530900    0.05689200
 C                 -4.03719500   -1.56698100    0.45393100
 H                 -3.49316500   -2.02663100    1.28410300
 H                 -2.09891700   -1.06839500    2.23627800
 H                  0.99139600   -4.47215500   -0.33006700
 H                  0.45667900    0.20898600    4.69859900
 P                  0.42148400   -1.70097700    0.59205200
 C                 -4.29593000    0.12165900   -1.23700000
 C                  0.48851600   -1.05927800    2.34824700
 C                 -3.55966700   -0.40819500   -0.16559100
 H                 -3.95665200    1.03646200   -1.73532900
 H                  1.54365400   -0.82506700    2.56510200
 H                 -1.06965300    1.12065800    4.52516600
 C                 -1.79774700   -0.01641000    2.09662600
 C                 -0.53308100    0.20963900    4.20865000
 H                 -2.52172400    0.59281600    2.66497200
 C                 -0.38915400    0.16224900    2.68677700
 H                 -1.09583400   -0.66344900    4.58159300
 P                 -1.96920400    0.43082100    0.29328900
 Ru                -0.05238400    0.07008000   -0.91808300
 H                 -4.37920100    1.48021600    1.62999500
 H                  5.77957200    0.75094400   -0.68814600
 H                  3.34373000    1.08415500   -1.07092800
 C                  5.10553300    0.86461600    0.16675300
 C                  3.74610900    1.06362300   -0.05300500
 C                  0.24124900    1.50706700    2.24860400
 C                 -3.83803700    2.34585200    1.23006400
 H                  0.93733300    1.86500100    3.02524900
 C                 -2.65858000    2.15825300    0.49291700
 H                  6.67341700    0.63844000    1.64049300
 C                  5.60547100    0.79971200    1.46657900
 H                 -0.55502100    2.27194200    2.20043600
 P                  1.07030000    1.48694900    0.58908100
 C                  2.85780100    1.19990100    1.02185700
 H                 -5.26820700    3.74478700    2.02807000
 C                 -4.34670300    3.62123500    1.45132800
 C                  4.73428500    0.94369800    2.54300300
 C                  3.37184700    1.14787500    2.32252200
 C                 -2.01963800    3.28263000   -0.03078100
 H                  5.11425800    0.89902200    3.56808200
 H                 -1.11194100    3.15830200   -0.62362700
 H                  2.71955000    1.25270600    3.19487700
 C                 -3.68702300    4.73742800    0.93535100
 C                  1.26221000    3.28085600    0.18600500
 C                 -2.52446000    4.56417500    0.19223300
 H                  0.95183000    4.07391300    2.18265500
 H                  1.62872500    2.80601100   -1.88754100
 H                 -4.08658800    5.74086900    1.10950700
 C                  1.16517000    4.30384000    1.13368400
 C                  1.55400300    3.60804100   -1.14337800
 H                 -1.99703400    5.42691300   -0.22647900
 C                  1.32955900    5.63451300    0.75259100
 C                  1.72461900    4.93696200   -1.52161900
 H                  1.24104200    6.42777000    1.50100300
 H                  1.94686800    5.17985900   -2.56478400
 C                  1.60480000    5.95412800   -0.57531700
 H                  1.73037600    6.99918600   -0.87339900
 C                 -0.68012100    0.34891500   -3.23601800
 C                 -0.93299900    1.49825100   -2.41759700
 H                 -0.43773200    2.43376100   -2.72162600
 H                 -1.97788700    1.67057900   -2.13376700
 C                 -1.16600100   -0.86583200   -2.63733100
 H                 -2.22601000   -0.89792500   -2.35400100
 H                 -0.83352100   -1.79644800   -3.12325100
 C                  0.35173900    0.36585300   -4.21735200
 H                  0.39197700   -0.49582500   -4.89778400
 H                  0.54484800    1.33392800   -4.69845200
 H                  1.29583200    0.15711900   -3.24604900
 O                  1.78172500   -0.09163900   -2.15021100
 C                  2.68439100   -1.16500700   -2.28943400
 H                  3.11242800   -1.39644100   -1.29216500
 C                  3.82669200   -0.73894300   -3.19862600
 H                  4.32000900    0.17342700   -2.82647700
 H                  3.44976200   -0.52128500   -4.21295400
 C                  2.02171700   -2.42267300   -2.82532300
 H                  1.66509800   -2.26790100   -3.85809700
 H                  2.72979600   -3.26837000   -2.82815900
 H                  1.15354600   -2.70457400   -2.20924500
 H                  4.58698500   -1.53354100   -3.27905400

128
TSAC1 ModelS
 H                 -4.58804200   -6.14983200   -0.90799700
 H                 -2.66659700   -5.51819300   -2.37446100
 C                 -3.89199500   -5.36497100   -0.59800100
 C                 -2.81914700   -5.01112900   -1.41733900
 H                 -4.91045700   -4.96977500    1.26408600
 C                 -4.06909000   -4.70926600    0.61518800
 C                 -1.93587300   -4.01419100   -1.01988200
 H                 -1.10196200   -3.74508600   -1.67604300
 H                  2.82546100   -4.56947800   -1.46914500
 H                  3.55418300   -5.68748700    0.63265900
 H                 -8.04485900   -2.03078900   -1.14309600
 H                 -5.92501700   -3.16099800   -1.82743600
 C                 -3.17890800   -3.71078300    1.01276500
 C                  2.31691500   -4.34958600   -0.52646600
 C                  2.72459300   -4.97412700    0.64912800
 C                 -2.09804800   -3.34868000    0.20406500
 H                  1.02586100   -2.86818200   -1.41880000
 C                 -7.07745600   -1.56495100   -0.93364700
 C                  1.28777900   -3.41285900   -0.50696300
 C                 -5.89770400   -2.19340200   -1.31754300
 H                 -3.35919800   -3.21141600    1.96982600
 C                  2.08260600   -4.66825500    1.84655200
 H                  2.39460800   -5.15219300    2.77699600
 H                 -7.93624400    0.16603500    0.03701900
 C                 -7.01696900   -0.33696000   -0.27746200
 C                  0.62033600   -3.11403500    0.68801500
 H                 -1.78726000   -2.49992000    2.82582700
 C                  1.02532900   -3.76020300    1.86337200
 C                 -4.66382600   -1.59879400   -1.05519900
 H                 -3.75222900   -2.11981600   -1.35233500
 H                 -3.74514100   -0.99330000    1.91950600
 H                  0.51164900   -3.57656300    2.81217100
 H                 -1.47729100   -0.71333500    4.86968700
 P                 -0.86455100   -2.01004400    0.59786600
 C                 -5.78599700    0.25943200   -0.02107700
 C                 -1.20524500   -1.66675000    2.39708000
 C                 -4.58815200   -0.35835500   -0.41468500
 H                 -5.76462800    1.22532600    0.49423500
 H                 -0.23978200   -1.70282300    2.92590000
 H                 -2.72984400    0.52340800    4.57920700
 C                 -3.13467800   -0.07283000    1.92097000
 C                 -2.32166400   -0.43540000    4.21589100
 H                 -3.76729500    0.68957400    2.41014500
 C                 -1.87417700   -0.32795100    2.75492800
 H                 -3.10724600   -1.20203100    4.33277400
 P                 -2.96143600    0.39820200    0.11773500
 Ru                -0.88929300   -0.08726800   -0.76476500
 H                 -4.11805600    2.04973000   -1.97986100
 H                  3.70856500   -1.20819600    3.44131100
 H                  1.45732000   -0.97677900    2.52082000
 C                  3.44479900   -0.29174700    2.90298700
 C                  2.16043800   -0.15117200    2.38656400
 C                 -0.87726400    0.83542000    2.68229500
 C                 -3.98124600    2.70480200   -1.11197100
 H                 -0.11108400    0.69320400    3.46422500
 C                 -3.48681800    2.17752600    0.09047700
 H                  5.40470600    0.60222400    3.10618100
 C                  4.39025600    0.71517600    2.71281000
 H                 -1.40442900    1.76601300    2.95304200
 P                  0.02358000    1.16966900    1.05820800
 C                  1.77402600    1.00594700    1.69740800
 H                 -4.73038400    4.43079300   -2.15826100
 C                 -4.34421200    4.04431700   -1.21066300
 C                  4.03119300    1.86020400    2.00793700
 C                  2.73519800    2.00781000    1.51476200
 C                 -3.38843300    3.03092000    1.19289700
 H                  4.75815500    2.65998300    1.83472900
 H                 -3.01908100    2.66064600    2.15362100
 H                  2.48263600    2.93319300    0.98789600
 C                 -4.23037500    4.88501900   -0.10379900
 C                 -0.09296800    3.02325300    1.02898500
 C                 -3.75759300    4.37213100    1.09959000
 H                 -0.69870600    3.07482900   -1.02439200
 H                  0.49728200    3.30492900    3.09998400
 H                 -4.51772300    5.93766600   -0.17956700
 C                 -0.46731700    3.67756500   -0.14383000
 C                  0.18308800    3.79155300    2.16949800
 H                 -3.66473300    5.01857000    1.97737700
 C                 -0.56295900    5.06841300   -0.18790100
 C                  0.08884600    5.17900600    2.12928800
 H                 -0.86678000    5.55963000   -1.11765900
 H                  0.31474700    5.76470700    3.02529200
 C                 -0.28494100    5.82199500    0.94774700
 H                 -0.35840400    6.91329400    0.91767300
 C                 -1.08968400    0.12619800   -3.19048100
 C                 -1.09836800    1.37638200   -2.48116500
 H                 -0.31527400    2.09282400   -2.77642700
 H                 -2.06715900    1.86739800   -2.34170100
 C                 -1.96384000   -0.83481300   -2.58917500
 H                 -3.00605500   -0.51574200   -2.48381300
 H                 -1.87852800   -1.87288600   -2.94855900
 C                 -0.00806100   -0.28540200   -4.01837600
 H                 -0.17213200   -1.19037900   -4.61670100
 H                  0.54773500    0.51044100   -4.53346300
 H                  0.68466200   -0.61958400   -2.90601700
 O                  1.06712000   -0.65682300   -1.74264100
 C                  2.36746000   -0.14812900   -1.79906200
 H                  2.79372900   -0.41161900   -2.79313900
 C                  3.30700200   -0.79867700   -0.79855600
 H                  2.72552300   -1.17777300    0.06318800
 H                  4.06158100   -0.07881500   -0.42870700
 C                  2.34749500    1.36972500   -1.74343900
 H                  1.78848800    1.74369600   -2.62296000
 H                  1.79765900    1.70862100   -0.84789200
 O                  3.95905000   -1.87158100   -1.45251700
 O                  3.66368200    1.86537200   -1.74014100
 C                  4.87538600   -2.58774200   -0.77741100
 C                  5.16631200   -2.41062400    0.57854400
 C                  5.55060300   -3.58012800   -1.50293600
 C                  6.11091900   -3.23154600    1.19510400
 H                  4.64789800   -1.64622800    1.15844500
 C                  6.48665800   -4.39013400   -0.87567500
 H                  5.31081800   -3.69206000   -2.56468900
 C                  6.77457600   -4.22455200    0.48226800
 H                  6.32456000   -3.08480300    2.25914500
 H                  7.00352000   -5.16148900   -1.45500600
 H                  7.51348800   -4.86291500    0.97428700
 C                  3.86888400    3.17192200   -1.47641500
 C                  2.84615000    4.12365300   -1.40502100
 C                  5.19451800    3.56084600   -1.24212000
 C                  3.15454200    5.44221700   -1.06824700
 H                  1.80563100    3.84544500   -1.59133000
 C                  5.48613500    4.87878500   -0.91702000
 H                  5.97416800    2.79668000   -1.31019000
 C                  4.46707800    5.82969400   -0.81980700
 H                  2.34116500    6.17183000   -0.99965800
 H                  6.52488800    5.16836400   -0.73073100
 H                  4.69894000    6.86480300   -0.55507500

118
TSAc2
 H                  1.77939400   -6.64874200   -1.12613700
 H                  2.56148500   -4.72459000   -2.50213000
 C                  1.19555700   -5.72417900   -1.15786900
 C                  1.63788400   -4.64604500   -1.92123200
 H                 -0.33074400   -6.40230500    0.24829800
 C                  0.02218100   -5.60895400   -0.41754500
 C                  0.91398000   -3.45508500   -1.94267600
 H                  1.29175400   -2.62866400   -2.55279600
 H                 -3.71253800   -4.43971100   -4.55353400
 H                 -5.45055000   -2.69312800   -4.91739300
 H                  4.14404200   -5.47668000    2.11382900
 H                  1.64745700   -5.66125200    2.48045600
 C                 -0.70130600   -4.42202400   -0.44449800
 C                 -3.68717300   -3.51058000   -3.97693600
 C                 -4.65790100   -2.53357700   -4.18049000
 C                 -0.26165800   -3.32209300   -1.19299800
 H                 -1.91396900   -4.08624600   -2.89949700
 C                  3.48787800   -4.61583300    1.95328000
 C                 -2.67220300   -3.31056300   -3.04157500
 C                  2.11944600   -4.72617000    2.16025900
 H                 -1.59832900   -4.38702200    0.18250400
 C                 -4.62010100   -1.35603600   -3.43427200
 H                 -5.38967900   -0.58896400   -3.57017200
 H                  5.10477600   -3.29156600    1.38500300
 C                  4.02671400   -3.39347100    1.54251400
 C                 -2.63133800   -2.13204300   -2.29098900
 H                  0.17941600   -1.06056000   -2.95670300
 C                 -3.62117400   -1.16067600   -2.48680900
 C                  1.28136400   -3.62897100    1.95047600
 H                  0.21808400   -3.82239300    2.13237300
 H                  1.86719700   -1.24329400   -0.84915400
 H                 -3.63859500   -0.27329600   -1.85063900
 H                  2.20703200    0.22796400   -2.86723100
 P                 -1.25850300   -1.77315400   -1.12266600
 C                  3.19685100   -2.29725400    1.34363800
 C                 -0.34550500   -0.53054500   -2.14286900
 C                  1.80874400   -2.40758700    1.53852800
 H                  3.64234800   -1.34052800    1.04936000
 H                 -1.13171600    0.05770200   -2.64908400
 H                  1.00039200    1.48012100   -3.26382700
 C                  1.47126500   -0.33235200   -0.36919700
 C                  1.55967600    1.01101100   -2.43625200
 H                  2.35785500    0.27855100   -0.13129100
 C                  0.60545800    0.41766200   -1.39641400
 H                  2.21234800    1.77973500   -1.98777300
 P                  0.74618700   -0.91852400    1.26415900
 Ru                -1.65825800   -1.01498300    1.09553600
 H                  1.82743100    1.92354700    1.10718300
 H                 -6.12794300    2.85229800    0.83629900
 H                 -3.97906900    1.95778200    1.67801500
 C                 -5.31023900    2.65847200    0.13602300
 C                 -4.10389400    2.15871200    0.60822900
 C                 -0.17166000    1.59249300   -0.78398700
 C                  2.02136700    1.52470100    2.10607800
 H                 -0.61757100    2.18759200   -1.59913600
 C                  1.63135200    0.22420300    2.44473700
 H                 -6.43968300    3.27953100   -1.60009900
 C                 -5.48638000    2.89387600   -1.22781200
 H                  0.53521400    2.27811900   -0.28825000
 P                 -1.50943200    1.20741900    0.46403500
 C                 -3.04437400    1.90511100   -0.27094400
 H                  2.94951300    3.36454600    2.73104500
 C                  2.66393800    2.35031200    3.02602900
 C                 -4.44353900    2.63671500   -2.11133400
 C                 -3.22609800    2.14944800   -1.63288600
 C                  1.93374300   -0.23556100    3.73400400
 H                 -4.56966000    2.81748200   -3.18287600
 H                  1.69920500   -1.26632800    4.01245700
 H                 -2.42677600    1.94633800   -2.35369200
 C                  2.92784800    1.89022300    4.31211300
 C                 -1.16009400    2.51882400    1.72281200
 C                  2.56412000    0.59030800    4.66042800
 H                 -0.79777800    1.17492100    3.36339800
 H                 -1.42086900    4.12128000    0.28294700
 H                  3.42905000    2.53655000    5.03827500
 C                 -0.84845900    2.21844800    3.04809800
 C                 -1.16679900    3.86138600    1.31739900
 H                  2.79039600    0.20441500    5.65868100
 C                 -0.56578500    3.23342400    3.96122200
 C                 -0.86526400    4.87428600    2.22159300
 H                 -0.32134700    2.97488000    4.99576700
 H                 -0.87311200    5.91698900    1.89099000
 C                 -0.56985000    4.56184400    3.54932500
 H                 -0.34218900    5.35966500    4.26220500
 C                 -1.95744700   -1.76595500    3.21302400
 C                 -2.68756600   -0.58450800    3.12453200
 H                 -2.44801500    0.23372500    3.81106000
 H                 -3.67874800   -0.54445500    2.66788500
 C                 -2.29082500   -2.91216700    2.35612400
 H                 -1.69638300   -2.90314900    1.36137800
 H                 -3.35373000   -2.98464200    2.11243600
 C                 -0.90521900   -1.94787000    4.25905500
 H                 -0.07963700   -2.58983800    3.91602900
 H                 -0.51626900   -0.99363600    4.64805600
 H                 -1.37278400   -2.48726800    5.10211400
 O                 -1.14729100   -5.27406700    2.55466100
 H                 -1.79293900   -4.00942400    2.59055800
 C                 -1.54495400   -6.03302500    3.61892900
 H                 -2.25227700   -5.45829600    4.28944400
 C                 -2.30528700   -7.27500400    3.16003900
 H                 -2.67218100   -7.89469700    3.99832000
 H                 -3.16638300   -6.98112400    2.53750500
 C                 -0.36513000   -6.43870200    4.50101300
 H                  0.18863700   -5.54444700    4.83706200
 H                 -0.67020700   -7.01458300    5.39350600
 C                 -4.77782800   -1.65253100    0.74764400
 H                 -4.84501800   -1.88479100    1.84348000
 C                 -6.02836100   -0.83900300    0.43615400
 H                 -6.01207200   -0.51321400   -0.61999300
 H                 -6.06911000    0.06687400    1.06266100
 C                 -4.84033800   -2.99635900    0.02137400
 H                 -5.03278600   -2.85857400   -1.05526400
 H                 -3.89829000   -3.56131900    0.11699500
 O                 -3.67315300   -0.87468600    0.44814600
 H                 -1.64007500   -7.89812200    2.53321300
 H                  0.33574900   -7.06363600    3.91473000
 H                 -5.64806300   -3.62684200    0.43095100
 H                 -6.94817100   -1.42430200    0.60628600

106
TSAc3
 H                  1.34150100   -5.69597500    3.24755800
 H                  2.90828500   -4.28687100    1.91293700
 C                  0.95164800   -4.96224000    2.53609300
 C                  1.82658700   -4.17947300    1.78885500
 H                 -1.11981500   -5.42389400    2.95056500
 C                 -0.42515300   -4.81112800    2.36902600
 C                  1.32736300   -3.23643100    0.89162300
 H                  2.03787700   -2.61083500    0.34066300
 H                 -2.69690200   -5.35527500   -3.11381200
 H                 -5.05850700   -4.62389900   -2.78943400
 H                  4.88142200   -1.00109900    4.62581800
 H                  2.61404700   -2.04624200    4.59693500
 C                 -0.92133500   -3.87845800    1.46465500
 C                 -2.92197900   -4.47999400   -2.49693100
 C                 -4.24419700   -4.07189900   -2.30997900
 C                 -0.04968000   -3.07248500    0.71914700
 H                 -0.85506500   -4.11748700   -2.02262200
 C                  4.13165100   -0.67134600    3.90045100
 C                 -1.88867900   -3.77629600   -1.88858100
 C                  2.86768100   -1.25228800    3.88679600
 H                 -2.00424500   -3.75716000    1.34787500
 C                 -4.52287300   -2.96913700   -1.50937300
 H                 -5.55786100   -2.64647000   -1.36051700
 H                  5.42969100    0.80367800    2.99605500
 C                  4.43932400    0.33860800    2.98733600
 C                 -2.16765500   -2.65155700   -1.09784800
 H                  1.19664700   -2.38671200   -1.59953800
 C                 -3.49162700   -2.25228400   -0.89794700
 C                  1.91197900   -0.82783300    2.96378600
 H                  0.92248600   -1.28758500    2.94882200
 H                  2.58758400   -0.64664800   -0.43127800
 H                 -3.70895500   -1.36948400   -0.27749800
 H                  2.95211500   -1.24028700   -2.77552200
 P                 -0.77885400   -1.72652400   -0.31625900
 C                  3.48460300    0.76182900    2.06843500
 C                  0.43803600   -1.59652200   -1.73689600
 C                  2.20939200    0.17883200    2.04567600
 H                  3.73206000    1.56682500    1.36627900
 H                 -0.11905400   -1.88275200   -2.64513500
 H                  1.70009000   -0.92537400   -4.00671000
 C                  1.94095400    0.18980600   -0.75431900
 C                  2.18420000   -0.51846900   -3.10224100
 H                  2.63838800    1.00294400   -1.02487000
 C                  1.15720400   -0.26170600   -1.99565400
 H                  2.69823500    0.41581600   -3.38640000
 P                  0.96990600    0.69253000    0.76372100
 Ru                -1.27033600    0.19581900    0.68093700
 H                  1.76583000    2.88552700   -1.21627500
 H                 -6.02817900    1.09654400   -3.06797400
 H                 -4.12063400    1.92623300   -1.74396300
 C                 -5.03682400    0.65886400   -3.21853000
 C                 -3.96113500    1.12970000   -2.47297300
 C                  0.20242500    0.82748500   -2.52024600
 C                  1.58090100    3.32802000   -0.23304300
 H                 -0.09455100    0.58331500   -3.55512200
 C                  1.23437800    2.52495500    0.85782900
 H                 -5.70219400   -0.73905900   -4.72913600
 C                 -4.85501300   -0.36475000   -4.14696700
 H                  0.75633600    1.77925800   -2.59493800
 P                 -1.33413400    1.15558500   -1.51108100
 C                 -2.67956500    0.59143200   -2.64276600
 H                  1.95899700    5.31830700   -0.96774300
 C                  1.69675500    4.71037800   -0.09647600
 C                 -3.58666100   -0.90783800   -4.32719900
 C                 -2.51006200   -0.43310400   -3.58078100
 C                  1.01730000    3.14171000    2.09851800
 H                 -3.42824200   -1.71563900   -5.04794000
 H                  0.76665900    2.52646900    2.97051300
 H                 -1.52865200   -0.88930600   -3.74224100
 C                  1.46676700    5.31238200    1.13686500
 C                 -1.49486800    2.98663200   -1.64695800
 C                  1.12887000    4.52217400    2.23545400
 H                 -1.74946900    3.22718100    0.48283900
 H                 -1.27720100    3.06754700   -3.80106000
 H                  1.55400200    6.39751800    1.24443400
 C                 -1.68584000    3.73795900   -0.48574600
 C                 -1.40481700    3.64646700   -2.87855700
 H                  0.95780000    4.98314100    3.21273300
 C                 -1.78727800    5.12663000   -0.54763500
 C                 -1.48805000    5.03427900   -2.94086500
 H                 -1.93786500    5.70025200    0.37154400
 H                 -1.41289700    5.54200300   -3.90712100
 C                 -1.68136300    5.77585700   -1.77424600
 H                 -1.75325700    6.86632600   -1.82554700
 C                 -1.24043600   -0.06682400    3.89094300
 C                 -1.23335400    1.26314300    4.07132900
 H                 -1.09514000    1.70549000    5.06477800
 H                 -1.38910500    1.96277500    3.24316900
 C                 -1.47104200   -0.77730800    2.59036900
 H                 -0.89970700   -1.71941700    2.64563700
 H                 -2.52556100   -1.12368500    2.56560000
 C                 -1.05988500   -0.98034800    5.07054800
 H                 -0.19444600   -1.65376300    4.92514000
 H                 -0.91975400   -0.43674000    6.01845000
 H                 -1.93845300   -1.64302400    5.17327500
 O                 -3.37432000    0.26781100    0.62644700
 C                 -3.78502300    1.25124000    1.50474800
 H                 -2.89115500    1.80636800    1.92648200
 C                 -4.56648300    0.69212300    2.68973700
 H                 -4.90620300    1.49126800    3.37090800
 H                 -5.45581300    0.16226100    2.30525200
 H                 -3.97259800   -0.02231600    3.27641300
 C                 -4.64009600    2.30660800    0.80731800
 H                 -5.02560000    3.05697900    1.51816900
 H                 -4.07790300    2.84515900    0.02799000
 H                 -5.50199000    1.80870500    0.32788300

96
TSAc4
 H                  0.17542400   -4.46601700    4.82564300
 H                  1.70886900   -4.22972800    2.87169500
 C                 -0.09958000   -3.82470700    3.98329700
 C                  0.75445800   -3.69455800    2.89225200
 H                 -1.99312400   -3.23194600    4.84258800
 C                 -1.31166000   -3.13370200    3.99236600
 C                  0.40491300   -2.87209300    1.82162300
 H                  1.10736100   -2.77054200    0.98719700
 H                 -5.06991200   -3.93941700   -0.68671000
 H                 -6.79693900   -2.20587600   -0.22367900
 H                  5.66140300   -1.27300000    3.85592400
 H                  3.23332300   -1.64339700    4.30695700
 C                 -1.66106300   -2.31863600    2.92059900
 C                 -4.76921800   -2.94478600   -0.34316200
 C                 -5.73727200   -1.97392100   -0.07970200
 C                 -0.80623700   -2.17272000    1.81815200
 H                 -2.66780400   -3.42830500   -0.34384900
 C                  4.90517100   -0.83689900    3.19631300
 C                 -3.42076500   -2.65271500   -0.15736700
 C                  3.55148400   -1.04329300    3.44862600
 H                 -2.61763200   -1.78293000    2.93780200
 C                 -5.35208900   -0.71345900    0.36891800
 H                 -6.10603200    0.05298600    0.57333800
 H                  6.35459400    0.09602000    1.89191600
 C                  5.29273000   -0.06841100    2.09916300
 C                 -3.02578800   -1.38202300    0.27824000
 H                 -0.02112100   -2.62322700   -0.77298800
 C                 -4.00014100   -0.41943500    0.54061700
 C                  2.58965500   -0.47775900    2.61328700
 H                  1.52709200   -0.63941400    2.81720500
 H                  2.11825000   -1.33234100   -0.36386300
 H                 -3.66675800    0.57330800    0.87067400
 H                  1.64140800   -2.55754700   -2.53605800
 P                 -1.24538600   -0.92088400    0.53298500
 C                  4.33220300    0.49040100    1.26001200
 C                 -0.46503300   -1.64232000   -1.02061600
 C                  2.96668600    0.29261000    1.50817000
 H                  4.65168300    1.08827700    0.39906400
 H                 -1.29330500   -1.86657800   -1.71775200
 H                  0.25823300   -2.06094900   -3.54788000
 C                  1.81142000   -0.43548600   -0.93272500
 C                  1.09093500   -1.68516200   -2.92833800
 H                  2.66982000   -0.21377000   -1.59541500
 C                  0.57881100   -0.80118400   -1.78670300
 H                  1.77565400   -1.12317100   -3.58701700
 P                  1.65777400    0.92071300    0.35323500
 Ru                -0.62627400    1.28480800    0.95295700
 H                  2.74365300    1.68173800   -2.43752600
 H                 -5.61281200    3.30656900   -1.71294000
 H                 -3.22909400    3.39521500   -1.06012300
 C                 -4.95160900    2.47225000   -1.96559900
 C                 -3.61050600    2.52248600   -1.60443500
 C                 -0.05738100    0.43939200   -2.43447900
 C                  2.91995300    2.49459000   -1.72476200
 H                 -0.71628800    0.12516800   -3.26259900
 C                  2.56509700    2.35097700   -0.38021800
 H                 -6.50995500    1.31843400   -2.92697500
 C                 -5.45322300    1.36235800   -2.64777100
 H                  0.73907900    1.04186500   -2.90469400
 P                 -0.99426400    1.60080300   -1.31169900
 C                 -2.73884500    1.47329400   -1.92675400
 H                  3.75634600    3.77301200   -3.24773300
 C                  3.50167600    3.67613000   -2.18789400
 C                 -4.60058900    0.31078900   -2.96508900
 C                 -3.25275400    0.36778400   -2.60932500
 C                  2.81791500    3.42170700    0.49280200
 H                 -4.98295600   -0.57098300   -3.48802800
 H                  2.53298400    3.32833400    1.54924500
 H                 -2.61001700   -0.48126300   -2.86403900
 C                  3.75842800    4.72327800   -1.30958100
 C                 -0.54532100    3.23275800   -2.05570900
 C                  3.42084800    4.58794000    0.03930900
 H                  0.03881100    4.10336600   -0.17649800
 H                 -1.05709000    2.63915900   -4.07703400
 H                  4.21848600    5.64685100   -1.67288500
 C                 -0.06090800    4.26699700   -1.25459600
 C                 -0.65701000    3.43511200   -3.43754600
 H                  3.62192500    5.40386700    0.74028000
 C                  0.31169000    5.48471700   -1.82293200
 C                 -0.27424100    4.64545600   -4.00658200
 H                  0.69487500    6.28531300   -1.18296700
 H                 -0.36249500    4.79155800   -5.08734900
 C                  0.21174000    5.67381500   -3.19798300
 H                  0.51129400    6.62650100   -3.64491000
 C                 -1.38952000    1.89976100    2.82924100
 C                 -1.00282200    3.12406400    2.13622900
 H                 -1.78798400    3.88895500    2.02659100
 H                 -0.03300800    3.58730700    2.38393700
 C                 -0.28436000    1.04204400    3.10478100
 H                  0.68337900    1.48877900    3.37665800
 H                 -0.49533200    0.08314900    3.60193800
 C                 -2.78136000    1.66821300    3.32814600
 H                 -3.00754800    0.59159200    3.40196600
 H                 -2.91972200    2.10186800    4.33749200
 H                 -3.53154200    2.13071900    2.66372000
 H                 -1.49460300    2.65914800    0.71928800

106
TSAc5
 H                  1.26594100   -5.90885400    3.26071900
 H                  2.84757400   -4.30162300    2.18973000
 C                  0.89469100   -5.15456300    2.56101600
 C                  1.77831300   -4.25987900    1.96087600
 H                 -1.16622400   -5.78451900    2.72322900
 C                 -0.46432000   -5.08469100    2.26007600
 C                  1.30413800   -3.29951400    1.06982400
 H                  2.01747000   -2.59618900    0.62601000
 H                 -2.56575200   -5.54278600   -3.14215000
 H                 -4.94191900   -4.85813500   -2.83223100
 H                  4.85210500   -0.57052800    4.79060500
 H                  2.78520600   -1.95866400    4.56518500
 C                 -0.93648000   -4.12316600    1.37030700
 C                 -2.81001500   -4.67077100   -2.52800400
 C                 -4.14070200   -4.28988100   -2.35032000
 C                 -0.05804900   -3.21516800    0.76212900
 H                 -0.75072700   -4.26709100   -2.04365900
 C                  4.08905700   -0.30800200    4.05159100
 C                 -1.79171300   -3.94565700   -1.91694300
 C                  2.93709000   -1.08074500    3.92773000
 H                 -2.00810500   -4.07944100    1.14469100
 C                 -4.44593600   -3.18687800   -1.55800500
 H                 -5.48702400   -2.88049100   -1.41847100
 H                  5.16667900    1.41862000    3.32425400
 C                  4.26423800    0.80657000    3.23111500
 C                 -2.08951000   -2.82586500   -1.13039300
 H                  1.33438500   -2.42686100   -1.48756900
 C                 -3.42331000   -2.45783900   -0.95223100
 C                  1.96588600   -0.73328300    2.99041800
 H                  1.05904700   -1.33273200    2.88725200
 H                  2.46800800   -0.64292000   -0.24548600
 H                 -3.65082000   -1.57411300   -0.34127200
 H                  3.01323100   -1.07258900   -2.63393100
 P                 -0.74456600   -1.85647500   -0.29986200
 C                  3.29233600    1.14798700    2.29397200
 C                  0.51640300   -1.70711000   -1.66926500
 C                  2.12972200    0.37687100    2.16276500
 H                  3.44022600    2.03182100    1.66271000
 H                  0.02735400   -2.03500400   -2.60373700
 H                  1.76044700   -0.87756900   -3.89018900
 C                  1.83082900    0.18365300   -0.61173000
 C                  2.17868200   -0.43343100   -2.97023600
 H                  2.54428300    0.98724300   -0.87072900
 C                  1.10818700   -0.30492900   -1.88226300
 H                  2.59454500    0.55492800   -3.23211100
 P                  0.83124400    0.73794900    0.87349500
 Ru                -1.35566700    0.06006200    0.69937500
 H                  1.82740500    2.84915600   -1.14035400
 H                 -6.18421700    0.42552200   -3.20801600
 H                 -4.39563800    1.34361300   -1.76959300
 C                 -5.15173100    0.09176400   -3.34984700
 C                 -4.14423100    0.61135300   -2.54638000
 C                  0.05574900    0.68861300   -2.40953100
 C                  1.50749700    3.33436200   -0.21224200
 H                 -0.15637900    0.46758700   -3.47167600
 C                  1.02311000    2.57830400    0.85915600
 H                 -5.64250400   -1.27253100   -4.95830900
 C                 -4.84971400   -0.85487800   -4.33088700
 H                  0.49907100    1.70009000   -2.41027700
 P                 -1.57622000    0.86981800   -1.48998500
 C                 -2.80743400    0.21718400   -2.71454300
 H                  1.96693300    5.29688400   -0.98028700
 C                  1.59179300    4.72482300   -0.12634200
 C                 -3.53109200   -1.26363400   -4.50149500
 C                 -2.51915900   -0.72775900   -3.70462200
 C                  0.61788500    3.25047300    2.02252200
 H                 -3.28034100   -2.01003600   -5.26162900
 H                  0.21870300    2.66939300    2.86126900
 H                 -1.49103100   -1.07051300   -3.86430100
 C                  1.19545400    5.37912000    1.03498000
 C                 -1.82774300    2.68074600   -1.78406900
 C                  0.70702600    4.63466700    2.11111500
 H                 -1.58179200    3.17251100    0.29462000
 H                 -2.09128100    2.50180900   -3.92835800
 H                  1.26366200    6.46890300    1.10417300
 C                 -1.74374500    3.57031600   -0.71280900
 C                 -2.01818400    3.18842200   -3.07677800
 H                  0.39016800    5.13964000    3.02909700
 C                 -1.85916900    4.94471500   -0.92202400
 C                 -2.12283400    4.55972200   -3.28748300
 H                 -1.79000100    5.62893200   -0.06978700
 H                 -2.27074800    4.94453100   -4.30115400
 C                 -2.04504700    5.44150600   -2.20836400
 H                 -2.13141400    6.51956600   -2.37428500
 C                 -1.29450100   -0.43925500    3.91922300
 C                 -0.88733000    0.56244800    4.71345600
 H                 -0.23634000    0.36795000    5.57240900
 H                 -1.16191700    1.59955400    4.49610300
 C                 -2.16137400   -0.19382800    2.75001000
 H                 -2.30117300   -1.08473700    2.01741500
 H                 -3.19937400    0.03724800    3.05218300
 C                 -0.97571800   -1.87432300    4.21049800
 H                 -0.62411500   -2.40126300    3.30827900
 H                 -0.20916600   -1.97064600    4.99649700
 H                 -1.87705600   -2.41813600    4.54691900
 O                 -2.08848900    1.55929900    2.14685500
 C                 -3.31892200    2.22188500    2.32347000
 H                 -3.80302900    1.78658200    3.23166100
 C                 -4.28124500    2.02442900    1.17012600
 H                 -5.27805500    2.42886300    1.41061700
 H                 -3.91926800    2.52918900    0.25837400
 H                 -4.38955200    0.94918700    0.93840500
 C                 -3.06222900    3.68295600    2.64552200
 H                 -4.00204100    4.19630300    2.90895400
 H                 -2.37165200    3.77042400    3.49981200
 H                 -2.61435400    4.21692300    1.79229000

21
I10
 C                 -2.18933000    1.37602200   -1.07346800
 C                 -0.89936500    1.88301400   -1.01318100
 C                  0.00146000    1.41797300   -0.05204200
 C                 -0.40957000    0.43955600    0.84529900
 C                 -1.70430900   -0.08120700    0.79826800
 C                 -2.59789700    0.39049600   -0.16687400
 H                 -2.91085400    1.72516100   -1.81717500
 H                 -0.59106200    2.65287300   -1.72669600
 H                  0.28464000    0.06549200    1.60361400
 H                 -2.00004900   -0.84942500    1.51626100
 O                 -3.87405400   -0.04746300   -0.29798700
 C                 -4.35037500   -1.03263300    0.56995600
 H                 -3.75431900   -1.96586300    0.50505700
 H                 -4.31022900   -0.70709600    1.62954600
 C                 -5.79105800   -1.39307500    0.26100900
 C                 -6.45959300   -0.68558300   -0.87600600
 H                 -6.44363500    0.40351700   -0.71133100
 H                 -5.90220900   -0.85462400   -1.81117300
 H                 -7.49183600   -1.04516900   -0.97434300
 O                 -6.33119700   -2.23061400    0.94092000
 H                  1.01740500    1.81877400   -0.00634600

108
I1
 Ru                 0.32442600    0.08821000    0.27741900
 C                  0.50547700    0.85007800   -3.23770300
 C                 -0.42344700   -0.36898100   -3.07614500
 H                 -1.45458400   -0.04083600   -3.29382400
 H                 -0.16744900   -1.12635800   -3.83881900
 C                 -0.02313700    2.08860200   -2.47823000
 H                  0.81470000    2.78815900   -2.31246200
 H                 -0.74786900    2.63371000   -3.10448400
 C                  0.54391900    1.20033600   -4.72460000
 H                  1.11649200    2.12825700   -4.89463800
 H                  1.02058900    0.39535400   -5.30964500
 H                 -0.47469300    1.35178400   -5.12167700
 C                  1.94024400    0.50326100   -2.80405600
 H                  2.65940300    1.18248500   -3.29331100
 H                  2.17162200   -0.50688600   -3.18112200
 P                 -0.44377400   -1.17120700   -1.39630600
 P                 -0.76451800    1.72245900   -0.82432600
 P                  2.21362600    0.50393700   -0.97410900
 C                 -0.62571500    3.28481300    0.12697400
 C                 -0.93078600    3.21238200    1.49378600
 C                 -0.20780900    4.49860300   -0.42553900
 C                 -0.80527400    4.34352700    2.29425100
 H                 -1.24422800    2.25062800    1.92450700
 C                 -0.08088500    5.62677300    0.38299800
 H                  0.03625900    4.57831700   -1.48987300
 C                 -0.37595000    5.55048400    1.74197600
 H                 -1.03712800    4.27767600    3.36143600
 H                  0.25773800    6.57065600   -0.05443100
 H                 -0.27027000    6.43634100    2.37512400
 C                 -2.58353900    1.60858900   -1.14266500
 C                 -3.20555100    2.16927200   -2.26578600
 C                 -3.37227300    0.94672800   -0.19088800
 C                 -4.58244800    2.05041300   -2.44472500
 H                 -2.63037800    2.71275300   -3.02188400
 C                 -4.74901600    0.84105300   -0.36915200
 H                 -2.88389700    0.50191600    0.68386400
 C                 -5.35754700    1.38467400   -1.49735800
 H                 -5.05183800    2.48904700   -3.33040300
 H                 -5.34378200    0.31298700    0.38259500
 H                 -6.43830200    1.29264300   -1.64053300
 C                 -2.13097600   -1.89516100   -1.27919400
 C                 -2.43124300   -2.52766700   -0.06817000
 C                 -3.11733700   -1.81779800   -2.26745700
 C                 -3.70285800   -3.03352000    0.17442700
 H                 -1.67340300   -2.60615700    0.71689200
 C                 -4.38771400   -2.34095100   -2.03100600
 H                 -2.92126500   -1.33671300   -3.23048500
 C                 -4.68712400   -2.93784100   -0.80849500
 H                 -3.91710600   -3.49166700    1.14527300
 H                 -5.15357900   -2.26678700   -2.80895300
 H                 -5.69123600   -3.33022000   -0.62230500
 C                  0.59570500   -2.68972300   -1.56064900
 C                  0.52535400   -3.51725500   -2.68759600
 C                  1.44439000   -3.04176800   -0.50619700
 C                  1.31766200   -4.65891700   -2.77102100
 H                 -0.16594000   -3.28132500   -3.50558500
 C                  2.22152500   -4.19564300   -0.58197700
 H                  1.51540100   -2.39483300    0.37818900
 C                  2.16839100   -4.99823100   -1.71809800
 H                  1.26231400   -5.29573300   -3.65886400
 H                  2.88484200   -4.45282200    0.24948300
 H                  2.78741300   -5.89776800   -1.78438600
 C                  2.90765100    2.17425000   -0.58716500
 C                  2.66451500    2.70878300    0.68520400
 C                  3.64954200    2.92543200   -1.50639000
 C                  3.13549000    3.97596700    1.02029800
 H                  2.10463400    2.11896900    1.41891300
 C                  4.10496700    4.19955400   -1.17462200
 H                  3.88722800    2.52069800   -2.49607700
 C                  3.84395600    4.72923000    0.08807000
 H                  2.93169000    4.37726900    2.01724800
 H                  4.67524900    4.77903100   -1.90672800
 H                  4.20089000    5.73056500    0.34625900
 C                  3.68157400   -0.58423200   -0.74296300
 C                  4.13474500   -1.49195200   -1.70672000
 C                  4.32612300   -0.54638600    0.50277600
 C                  5.20542600   -2.34177100   -1.43512400
 H                  3.65017300   -1.57310600   -2.68378200
 C                  5.38472100   -1.40645600    0.77572200
 H                  3.97818600    0.14412800    1.27491100
 C                  5.82913500   -2.30666900   -0.19183000
 H                  5.54139400   -3.04550100   -2.20258700
 H                  5.86416300   -1.37036000    1.75836000
 H                  6.66350300   -2.98025600    0.02463600
 O                 -1.23319100   -0.01894700    1.66869600
 C                 -1.55539300   -0.85048300    2.63007200
 C                 -0.88794700   -2.06853600    2.88513100
 C                 -2.65493600   -0.53085200    3.46011300
 C                 -1.29314000   -2.90667700    3.91869400
 H                 -0.02246700   -2.33286500    2.26694900
 C                 -3.05379700   -1.37842700    4.48595400
 C                 -2.37893500   -2.57652700    4.72960000
 H                 -0.73857000   -3.83427400    4.09769000
 H                 -3.90738300   -1.09639200    5.11222200
 H                 -2.69005100   -3.23813300    5.54286600
 O                  1.66417400   -0.14333900    1.77872400
 C                  1.63385400   -0.27743300    3.09520500
 C                  2.33676900   -1.33794500    3.69855800
 C                  0.94560200    0.62565100    3.92421500
 C                  2.32067800   -1.50377600    5.07852400
 C                  0.93338300    0.44781100    5.30294200
 H                  0.39066800    1.44423200    3.45261700
 C                  1.61514700   -0.61689800    5.89271300
 H                  2.86218200   -2.34355100    5.52683100
 H                  0.37067700    1.14847500    5.92850300
 H                  1.59393900   -0.75610100    6.97718100
 H                  2.87067300   -2.03776500    3.04378800
 H                 -3.17450800    0.41718100    3.27480500

97
I3
 H                  2.59378300   -6.34806600    1.18854100
 H                  3.14157900   -5.57722600   -1.11482000
 C                  2.08703900   -5.47521600    0.76673200
 C                  2.39208200   -5.04555200   -0.52136300
 H                  0.89024200   -5.11539900    2.53308900
 C                  1.13467800   -4.78604400    1.51926400
 C                  1.74983300   -3.93041100   -1.06061400
 H                  2.01829000   -3.61016200   -2.07235700
 H                 -4.97611900   -2.37639700   -0.14736600
 H                 -5.24116300   -3.87682500   -2.12087300
 H                  7.10315500   -2.69965600    1.66828000
 H                  4.82500700   -3.71147500    1.79444300
 C                  0.49601600   -3.67308300    0.98318700
 C                 -4.11004600   -2.63208600   -0.76520500
 C                 -4.25836600   -3.46798000   -1.86802500
 C                  0.79862800   -3.23153300   -0.31410800
 H                 -2.73699500   -1.43389600    0.41169600
 C                  6.22808700   -2.12715000    1.34667300
 C                 -2.85988400   -2.10349600   -0.44716100
 C                  4.95682300   -2.69278700    1.41718800
 H                 -0.23889700   -3.12016500    1.58329700
 C                 -3.14658500   -3.79039400   -2.64656700
 H                 -3.25210300   -4.45964800   -3.50566600
 H                  7.37615900   -0.37744700    0.80850500
 C                  6.38065300   -0.82747100    0.86761300
 C                 -1.74636000   -2.40455700   -1.23202500
 H                  1.15335700   -2.13169600   -2.94697400
 C                 -1.89764900   -3.26763900   -2.32597300
 C                  3.84289300   -1.95580400    1.02259600
 H                  2.84426100   -2.39867500    1.09870100
 H                  3.07054300   -1.02182000   -1.92017500
 H                 -1.03075600   -3.54634400   -2.93657500
 H                  2.52259000   -0.72190500   -4.38833000
 P                 -0.08126400   -1.69457400   -0.83895100
 C                  5.26703300   -0.09286100    0.46654000
 C                  0.54716900   -1.29788100   -2.55276100
 C                  3.98501800   -0.64838700    0.54797400
 H                  5.39936100    0.93082900    0.09965200
 H                 -0.34013500   -1.24365500   -3.20799300
 H                  0.96156100    0.00770500   -4.85370700
 C                  2.61719300   -0.01720100   -1.82702300
 C                  1.81218900    0.08975000   -4.15527700
 H                  3.37669500    0.67766700   -2.23053000
 C                  1.34513200    0.01030100   -2.69979200
 H                  2.32089500    1.04913200   -4.35327700
 P                  2.47268000    0.27473600    0.01281400
 Ru                 0.16525200   -0.13309700    0.72739900
 H                  2.90683700    2.67336200   -1.84023400
 H                 -5.34538100    1.77248900   -0.01545000
 H                 -2.93325600    2.02159200    0.49133700
 C                 -4.60150800    1.42750500   -0.73945100
 C                 -3.24779800    1.57686900   -0.45972000
 C                  0.44490100    1.23651800   -2.44741900
 C                  3.12171200    2.95823100   -0.80555000
 H                 -0.26097000    1.34405900   -3.28962500
 C                  3.05065800    2.01599800    0.22538200
 H                 -6.07488500    0.70976000   -2.15082000
 C                 -5.00980100    0.83454300   -1.93491800
 H                  1.05802500    2.15274200   -2.46047900
 P                 -0.51487100    1.25757100   -0.84613700
 C                 -2.27872000    1.14671200   -1.37590500
 H                  3.50926700    5.00488500   -1.36165700
 C                  3.47365200    4.28183900   -0.54130100
 C                 -4.05604400    0.39938800   -2.84909100
 C                 -2.69871800    0.55921400   -2.57220200
 C                  3.37123100    2.42592100    1.52787000
 H                 -4.36422400   -0.07737500   -3.78429700
 H                  3.34288800    1.70435700    2.35036500
 H                 -1.97062500    0.19894800   -3.30647200
 C                  3.77571900    4.67915000    0.75756600
 C                 -0.39337400    3.02022400   -0.32784100
 C                  3.73472700    3.74227800    1.78964000
 H                  0.19914500    2.50710400    1.68440900
 H                 -1.00037400    3.82915700   -2.24688500
 H                  4.04927000    5.71787100    0.96503500
 C                  0.00202400    3.32247400    0.97638500
 C                 -0.66380600    4.05770700   -1.22817700
 H                  3.98133800    4.03247900    2.81563900
 C                  0.14986100    4.65120900    1.37159600
 C                 -0.51429700    5.38312400   -0.83181900
 H                  0.47397400    4.87676600    2.39235400
 H                 -0.72386500    6.19101100   -1.53925600
 C                 -0.10134600    5.68008900    0.46807300
 H                  0.02065200    6.72260000    0.77684500
 O                  0.35084100    0.18047900    2.72783900
 C                  1.36086300    0.46478200    3.51568000
 C                  2.44714700   -0.41866300    3.68519300
 C                  1.38606400    1.67666100    4.24325000
 C                  3.53656300   -0.07533600    4.47910000
 H                  2.40869000   -1.38160500    3.16536800
 C                  2.47438600    2.00658000    5.04241800
 H                  0.52393200    2.34665600    4.15417900
 C                  3.56920400    1.14545000    5.15591400
 H                  4.37576400   -0.77481700    4.56765400
 H                  2.47150600    2.95740000    5.58701500
 H                 -1.39784700   -0.28302700    1.14167400
 H                  4.42676500    1.41391400    5.77931600

129
B1
 H                 -1.51211600   -5.99852900    3.13362600
 H                 -2.35888600   -5.98242400    0.79046000
 C                 -1.74009700   -5.04963200    2.63950000
 C                 -2.20982000   -5.04078200    1.32695900
 H                 -1.21061300   -3.84216700    4.35501400
 C                 -1.57051100   -3.84656500    3.32118200
 C                 -2.50216800   -3.83253600    0.69679100
 H                 -2.89718500   -3.85040400   -0.32473700
 H                 -6.59685900   -0.57509200    3.57648300
 H                 -8.30635700   -0.88415100    1.77410200
 H                  4.14821000   -4.10041300    2.70518400
 H                  1.86000100   -4.79736600    1.98769000
 C                 -1.84767000   -2.63809300    2.68740100
 C                 -6.28855000   -0.72945600    2.53754500
 C                 -7.23934300   -0.90204400    1.53103900
 C                 -2.30381400   -2.61948800    1.36484800
 H                 -4.19944200   -0.57017100    3.02926100
 C                  3.47023000   -3.37485300    2.24616500
 C                 -4.93300600   -0.73764500    2.22976600
 C                  2.19334000   -3.76469500    1.84550000
 H                 -1.69915800   -1.69119300    3.22519000
 C                 -6.82427700   -1.10132200    0.21784300
 H                 -7.56163200   -1.23930700   -0.57837500
 H                  4.86806000   -1.73328900    2.39258600
 C                  3.87466400   -2.05467700    2.06602300
 C                 -4.50744300   -0.93493300    0.90938600
 H                 -2.62279600   -2.25406100   -1.47879900
 C                 -5.46445800   -1.12835200   -0.09055900
 C                  1.33127800   -2.84064100    1.26281500
 H                  0.32517100   -3.16472700    0.97352600
 H                 -0.10609700   -2.20280100   -0.94099600
 H                 -5.16889100   -1.29379300   -1.13080300
 H                 -1.07997900   -2.18875500   -3.35898900
 P                 -2.68375600   -0.96576700    0.62700500
 C                  3.01349100   -1.12755600    1.48487700
 C                 -2.52585600   -1.18682400   -1.21277600
 C                  1.73354500   -1.51186700    1.07009300
 H                  3.34230100   -0.08906300    1.37459700
 H                 -3.39017400   -0.67628900   -1.67318600
 H                 -2.16972400   -0.85512600   -3.82955800
 C                  0.02915000   -1.13356800   -1.18492700
 C                 -1.22567100   -1.09587700   -3.31107800
 H                  0.87071300   -1.10330900   -1.89896400
 C                 -1.25174300   -0.60920600   -1.86136400
 H                 -0.40084700   -0.61986800   -3.86888500
 P                  0.53344800   -0.28710000    0.38895600
 Ru                -1.39882700    0.59608700    1.53042500
 H                  2.39342200    0.17089900   -1.98806000
 H                 -6.61211700    2.66282200    0.94917000
 H                 -4.24566500    1.96730200    1.34425900
 C                 -5.91023600    2.61026700    0.11050600
 C                 -4.58727100    2.23992300    0.33907500
 C                 -1.30312700    0.93430700   -1.89291000
 C                  2.43863400    1.03259800   -1.31321100
 H                 -1.93568200    1.24954600   -2.73906500
 C                  1.66706600    1.06538100   -0.14605800
 H                 -7.37922400    3.18203700   -1.36638400
 C                 -6.33807900    2.90259700   -1.18145800
 H                 -0.29316600    1.33076000   -2.09855900
 P                 -1.90429300    1.73102400   -0.32299400
 C                 -3.66665100    2.17139900   -0.71075500
 H                  3.87430700    2.05963700   -2.55144300
 C                  3.28456600    2.09271400   -1.63052300
 C                 -5.43037900    2.84480500   -2.23711600
 C                 -4.10315500    2.49363700   -2.00222000
 C                  1.77859000    2.16895600    0.70682500
 H                 -5.75412200    3.08518400   -3.25413300
 H                  1.18314600    2.20151600    1.62570400
 H                 -3.40946700    2.48716100   -2.84919700
 C                  3.39066000    3.18560900   -0.77091600
 C                 -1.12445600    3.39657200   -0.33405400
 C                  2.64548400    3.21669800    0.40490100
 H                 -1.33644700    3.53555100    1.81133400
 H                 -0.74419200    3.54991100   -2.46813000
 H                  4.06000300    4.01446900   -1.01915900
 C                 -1.01034200    4.04643700    0.89813000
 C                 -0.66672400    4.03663500   -1.48980700
 H                  2.72488600    4.06487700    1.09106900
 C                 -0.45065500    5.31739300    0.98425600
 C                 -0.09677500    5.30565800   -1.40416800
 H                 -0.37350700    5.79194200    1.96720700
 H                  0.26784000    5.79720000   -2.31106200
 C                  0.00975100    5.94761600   -0.17092700
 H                  0.45761600    6.94405500   -0.11156500
 O                 -0.46384900    0.83192200    3.31466200
 C                  0.70066400    0.59175600    3.88687600
 C                  1.10374100   -0.71144600    4.23947100
 C                  1.54907000    1.66735100    4.22522300
 C                  2.31570500   -0.92542000    4.88789600
 H                  0.44999100   -1.55143500    3.98004900
 C                  2.76673200    1.43610400    4.85558900
 H                  1.20502900    2.68333700    3.99247400
 C                  3.16344800    0.13989900    5.19097200
 H                  2.60735900   -1.94846300    5.14914200
 H                  3.41232200    2.28563500    5.10207900
 H                 -2.68135900    1.29461800    2.30464700
 C                 -6.46514800    4.15768800    5.78058700
 C                 -7.72521100    3.58704900    5.89642000
 C                 -8.18416800    2.68027500    4.93892200
 C                 -7.34949500    2.34643000    3.87727500
 C                 -6.07359500    2.89907800    3.75852200
 C                 -5.63114800    3.82542300    4.70570900
 H                 -6.08852500    4.87333500    6.51630500
 H                 -8.36041900    3.85800700    6.74506500
 H                 -7.68059900    1.62912900    3.11833200
 H                 -5.43064400    2.57271700    2.93817400
 O                 -4.43945500    4.46355300    4.68719000
 C                 -3.46837600    4.24547000    3.70159300
 H                 -3.74360300    3.45960900    2.97528800
 H                 -3.29005000    5.17944900    3.14097400
 C                 -2.15355500    3.82573600    4.33005000
 C                 -2.11014800    2.57324200    5.15158100
 H                 -1.59295100    2.77730600    6.10985700
 H                 -1.45869800    1.90273200    4.54859500
 O                 -1.12792100    4.42784600    4.10147900
 O                 -3.38081700    2.01162000    5.34140400
 C                 -3.48287200    0.68765500    5.59845500
 C                 -4.78400600    0.18105800    5.71899100
 C                 -2.38752200   -0.16786900    5.75882400
 C                 -4.98318700   -1.17321900    5.95774800
 H                 -5.62293400    0.87787900    5.61876600
 C                 -2.60817500   -1.52341700    6.00034500
 H                 -1.36246300    0.20301700    5.68907400
 C                 -3.89713200   -2.04094800    6.08808500
 H                 -6.00490200   -1.55693800    6.04579300
 H                 -1.74032600   -2.17998600    6.12751300
 H                 -4.05635200   -3.10745300    6.26985900
 H                 -9.18016800    2.23764900    5.02355400
 H                  4.11837900   -0.03572400    5.69454300

116
I5
 H                  1.32346600   -6.98524800   -1.30485400
 H                  1.44177600   -5.66983100   -3.41641100
 C                  1.04349300   -5.92760900   -1.30809300
 C                  1.11276100   -5.19119300   -2.48918300
 H                  0.55699500   -5.88241200    0.79843100
 C                  0.61366000   -5.31200700   -0.13337800
 C                  0.75250600   -3.84441500   -2.49608900
 H                  0.79067100   -3.29236900   -3.44138200
 H                 -4.79828900   -2.57571200   -0.09258600
 H                 -5.73613500   -2.06903400   -2.34826300
 H                  5.58139400   -4.78408700    2.50047600
 H                  3.99070200   -5.12662700    0.60415000
 C                  0.27678500   -3.96086700   -0.13233100
 C                 -4.14177200   -2.22724600   -0.89544900
 C                 -4.66645000   -1.94331300   -2.15657200
 C                  0.34612900   -3.21281900   -1.31670700
 H                 -2.37841500   -2.24080900    0.35411000
 C                  5.05354000   -3.93196400    2.06282100
 C                 -2.78417300   -2.05285900   -0.64879800
 C                  4.16524400   -4.12410500    1.00652000
 H                 -0.01540800   -3.46696100    0.80454100
 C                 -3.82283400   -1.49913100   -3.17087500
 H                 -4.22700500   -1.27615200   -4.16290200
 H                  5.96975200   -2.48489600    3.37992000
 C                  5.26883000   -2.64702900    2.55543100
 C                 -1.92747400   -1.61134100   -1.66672800
 H                  0.87969100   -1.32944300   -3.45348300
 C                 -2.45779200   -1.34159300   -2.93066600
 C                  3.48341600   -3.04056700    0.45998500
 H                  2.77403200   -3.22115600   -0.35381500
 H                  2.93888400   -1.50294900   -1.77009200
 H                 -1.81215400   -1.00600000   -3.74873100
 H                  2.92497400   -0.28564200   -4.16823300
 P                 -0.15116200   -1.43298600   -1.20021100
 C                  4.59162900   -1.56090700    2.00540100
 C                  0.61706000   -0.59657300   -2.66969900
 C                  3.67989100   -1.74604600    0.95806900
 H                  4.77112600   -0.55860200    2.40860900
 H                 -0.15972700    0.05521900   -3.10975700
 H                  1.76769400    1.05184500   -4.40635600
 C                  2.90351200   -0.43323700   -1.49545500
 C                  2.50047000    0.62054000   -3.70266000
 H                  3.90730500   -0.03813200   -1.72961900
 C                  1.84505100    0.28838800   -2.36139500
 H                  3.31850000    1.35024600   -3.57428500
 P                  2.62575400   -0.35856600    0.34323600
 Ru                 0.46028200   -0.51768500    0.86807800
 H                  5.12779100    1.07602200   -0.64406900
 H                 -4.52982900    0.95071000    0.09199800
 H                 -2.17626200    0.49301200    0.73669100
 C                 -3.71608600    1.45912000   -0.43343300
 C                 -2.39586200    1.20706800   -0.06821500
 C                  1.42302700    1.62226700   -1.71720800
 C                  4.76586200    1.56165200    0.26873700
 H                  0.90497100    2.24616300   -2.46677700
 C                  3.61697500    1.09502700    0.91826700
 H                 -5.03060200    2.52488200   -1.77529000
 C                 -3.99499900    2.33842000   -1.47641300
 H                  2.34436400    2.16617000   -1.44547300
 P                  0.38938900    1.47660200   -0.17394500
 C                 -1.33991900    1.83830800   -0.73248600
 H                  6.36884000    3.00464600    0.25707400
 C                  5.47775000    2.64499400    0.78032100
 C                 -2.95033300    2.98491700   -2.13524100
 C                 -1.63156300    2.74613900   -1.75664100
 C                  3.20875100    1.71848200    2.10388000
 H                 -3.16372000    3.68813800   -2.94576800
 H                  2.30268800    1.36992300    2.61617100
 H                 -0.82620100    3.28990200   -2.26317200
 C                  5.06130900    3.26120100    1.95940400
 C                  0.74127100    3.07044300    0.70465800
 C                  3.93179200    2.79019200    2.62375300
 H                 -0.56414900    2.47724800    2.32281400
 H                  2.09601800    3.97939400   -0.73332500
 H                  5.61921000    4.11312400    2.35919700
 C                  0.10728900    3.25319900    1.93989100
 C                  1.58736300    4.07713600    0.23021300
 H                  3.58803400    3.27727800    3.54153600
 C                  0.33277900    4.39672300    2.69835600
 C                  1.81744300    5.22337000    0.98993500
 H                 -0.16060300    4.50763000    3.66962000
 H                  2.49403600    5.99480300    0.60974100
 C                  1.19911300    5.38288300    2.22700300
 H                  1.38823700    6.27842000    2.82602500
 C                  1.10614800   -0.73687700    7.07669800
 C                  1.66282800    0.00869300    8.10925000
 C                  2.99063500    0.43055000    8.04109300
 C                  3.75581700    0.08291100    6.93013300
 C                  3.20874600   -0.66508700    5.88904600
 C                  1.86871900   -1.06943900    5.95054900
 H                  0.06315400   -1.06677400    7.10784300
 H                  1.04523800    0.27702100    8.97208200
 H                  4.80439900    0.39173800    6.86970000
 H                  3.82932100   -0.94871000    5.03378600
 O                  1.26114200   -1.79136400    4.98273600
 C                  1.53136500   -1.49227200    3.61186200
 H                  2.41661500   -0.83929500    3.55391200
 H                  1.76721700   -2.43554200    3.08642900
 C                  0.34770500   -0.83610400    2.93809500
 C                 -0.33413600    0.18931000    3.80637200
 H                 -0.78416800   -0.28454500    4.70536900
 H                 -1.15693700    0.67836600    3.24455200
 O                 -0.48812400   -1.63435500    2.23690200
 O                  0.64667700    1.12043900    4.20985500
 C                  0.37743200    2.02099400    5.17398500
 C                  1.47537500    2.72973000    5.67778300
 C                 -0.90462700    2.28211000    5.66500600
 C                  1.29222000    3.69194800    6.65903600
 H                  2.46815500    2.47198800    5.29502900
 C                 -1.07301800    3.25267900    6.65484200
 H                 -1.77027800    1.73564400    5.28286900
 C                  0.01403600    3.96181700    7.15589400
 H                  2.15963300    4.23049900    7.05271700
 H                 -2.07868400    3.45212100    7.03756900
 H                 -0.12986300    4.71744500    7.93295200
 H                  3.42564900    1.02440200    8.84978800

116
I6
 H                  0.60815800   -5.61962200    2.65155400
 H                  0.56628200   -5.56896500    0.15901900
 C                  0.30128600   -4.71105100    2.12522700
 C                  0.27947000   -4.68278700    0.73278700
 H                 -0.08701200   -3.59648600    3.93622200
 C                 -0.08172800   -3.57931000    2.84244900
 C                 -0.11458900   -3.52512700    0.06273000
 H                 -0.13277500   -3.54073400   -1.03136300
 H                 -5.78135300    0.36936800   -1.03231700
 H                 -6.74385900   -1.77192000   -0.17781700
 H                  5.63789100   -2.86303300    3.23355400
 H                  3.62571900   -3.93224200    2.20721400
 C                 -0.46884500   -2.41991800    2.17543100
 C                 -5.12992400   -0.40108000   -0.60749900
 C                 -5.66564700   -1.59332800   -0.12854600
 C                 -0.47854900   -2.37610100    0.77441400
 H                 -3.35911300    0.77988300   -0.88719300
 C                  4.96542800   -2.27885200    2.59861000
 C                 -3.75977500   -0.17222000   -0.53130900
 C                  3.84395700   -2.87496800    2.02734500
 H                 -0.81401200   -1.55154000    2.74820600
 C                 -4.82126900   -2.54808100    0.42904400
 H                 -5.23161800   -3.48241100    0.82368100
 H                  6.09122100   -0.44664000    2.81017900
 C                  5.22008600   -0.93149500    2.35940400
 C                 -2.89712600   -1.13249700    0.00916600
 H                 -0.83622500   -2.10685700   -2.08832500
 C                 -3.44840600   -2.32194400    0.50022700
 C                  2.98614400   -2.13003800    1.22285700
 H                  2.10595700   -2.62157000    0.80134100
 H                  1.64975300   -1.87531700   -1.15785900
 H                 -2.81022600   -3.08906600    0.94663600
 H                  0.95447400   -2.13872800   -3.71229200
 P                 -1.06799800   -0.80993400   -0.01245000
 C                  4.36780800   -0.18590000    1.54940400
 C                 -0.75477500   -1.03688300   -1.83097200
 C                  3.24003300   -0.77685500    0.96654000
 H                  4.58552700    0.87279800    1.37973900
 H                 -1.61686900   -0.56688200   -2.33535900
 H                 -0.12379500   -0.90349700   -4.41672200
 C                  1.77437500   -0.84335000   -1.52661000
 C                  0.76557600   -1.05328900   -3.77952700
 H                  2.68051800   -0.86844700   -2.15385100
 C                  0.55570100   -0.44945600   -2.39010500
 H                  1.62957900   -0.58919700   -4.28586600
 P                  2.07971100    0.24316800   -0.04937700
 Ru                -0.02293500    1.06341800    0.81261400
 H                  4.22901600    0.24815200   -2.18665400
 H                 -4.49920000    4.64717300   -1.02018800
 H                 -2.20534500    4.05427000   -0.33367100
 C                 -3.95695500    3.87019500   -1.56654200
 C                 -2.66734400    3.52666200   -1.17381000
 C                  0.47296800    1.08436400   -2.57069800
 C                  4.18165400    1.23985000   -1.72502100
 H                 -0.06281300    1.32241400   -3.50469900
 C                  3.26382600    1.51294100   -0.70173500
 H                 -5.56424000    3.50539300   -2.96740100
 C                 -4.55030100    3.23631900   -2.65818700
 H                  1.49470600    1.47775800   -2.71184000
 P                 -0.27676100    2.06819200   -1.17973800
 C                 -1.94986300    2.52748500   -1.84757000
 H                  5.76948600    1.99250300   -2.97237200
 C                  5.06618300    2.22037800   -2.16577100
 C                 -3.83593300    2.27080500   -3.36035900
 C                 -2.54727900    1.92122500   -2.95855300
 C                  3.27779100    2.77885000   -0.10421200
 H                 -4.28297800    1.77655900   -4.22766000
 H                  2.56636800    2.99788200    0.70101300
 H                 -2.02417600    1.14544700   -3.52571700
 C                  5.06583800    3.48178900   -1.57112000
 C                  0.50869400    3.72725300   -1.34798900
 C                  4.18020900    3.75191000   -0.53279500
 H                  0.15818800    4.22247100    0.72849400
 H                  1.01735600    3.53000200   -3.45224600
 H                  5.76378500    4.25056700   -1.91588200
 C                  0.51537800    4.58391400   -0.24140400
 C                  1.02715300    4.17561500   -2.56820100
 H                  4.17560000    4.73556900   -0.05329000
 C                  1.03871000    5.86976600   -0.35866700
 C                  1.56306600    5.45607300   -2.67561400
 H                  1.04521800    6.52978600    0.51364600
 H                  1.97584000    5.79264800   -3.63110700
 C                  1.56758700    6.30632700   -1.57138400
 H                  1.98639400    7.31335100   -1.65772200
 C                 -4.75666400    0.32582700    4.98000100
 C                 -5.15400500   -0.15749600    6.22559100
 C                 -6.04561900   -1.22076700    6.33488400
 C                 -6.54509900   -1.80724800    5.17114500
 C                 -6.16287000   -1.33276100    3.92359800
 C                 -5.26590600   -0.26243100    3.81875100
 H                 -4.74350000    0.30667600    7.12762100
 H                 -7.24626800   -2.64512700    5.23585200
 H                 -6.54670400   -1.77011700    2.99750000
 O                 -4.98503900    0.14098100    2.55950400
 C                 -4.16277700    1.23878400    2.31703400
 H                 -4.37726200    1.57823300    1.28994900
 H                 -4.40296300    2.09748100    2.98043900
 C                 -2.67268300    0.95962300    2.44991600
 C                 -1.78042400    1.93071200    1.80390800
 H                 -2.36107900    2.66960200    1.22892700
 H                 -1.21229400    2.46931300    2.58385000
 O                 -2.30431500   -0.00361600    3.10673900
 O                  1.01070400    2.60889000    1.93760100
 C                  1.57132700    1.92383700    2.89983200
 C                  1.01099200    0.68585600    3.30417100
 C                  2.78077300    2.32887800    3.51319500
 C                  1.67438600   -0.14786200    4.20432700
 H                 -0.02500900    0.42610000    3.00206100
 C                  3.40442100    1.50822800    4.44138000
 H                  3.21105100    3.29350800    3.22354100
 C                  2.87331300    0.25726300    4.78205500
 H                  1.22861000   -1.11112500    4.47552100
 H                  4.34205400    1.83850100    4.90228300
 H                 -4.02630700    1.13575500    4.92619100
 H                 -6.34579200   -1.59372100    7.31792900
 H                  3.38787000   -0.38565100    5.50164900

107
I2
 H                 -6.39117100   -0.48733500   -1.95893300
 H                 -4.64974200   -1.35527200   -3.51841500
 C                 -5.34349800   -0.20177700   -1.82650900
 C                 -4.37235300   -0.68523400   -2.69934900
 H                 -5.72605500    1.03771700   -0.09174100
 C                 -4.97553200    0.64957400   -0.78615600
 C                 -3.03672600   -0.33252900   -2.52249000
 H                 -2.29534200   -0.74312300   -3.21477400
 H                 -2.08501100    5.48956200   -2.84980200
 H                 -1.48642800    6.66163000   -0.73350100
 H                 -4.66959300   -5.29409400   -1.30304200
 H                 -4.82040100   -3.14414500   -0.03440100
 C                 -3.64300300    1.01493300   -0.61934100
 C                 -1.70427700    4.92163900   -1.99579800
 C                 -1.37083000    5.57622400   -0.80885400
 C                 -2.65461800    0.51675700   -1.47776600
 H                 -1.85240100    3.02883300   -3.01282600
 C                 -3.78603000   -4.65966300   -1.18438600
 C                 -1.56360400    3.54175500   -2.08784000
 C                 -3.87181800   -3.46497100   -0.47736000
 H                 -3.37251700    1.68805700    0.19991100
 C                 -0.89901200    4.84778900    0.27824200
 H                 -0.63770000    5.35832400    1.21015800
 H                 -2.48941900   -5.99647000   -2.28662900
 C                 -2.56573600   -5.05348700   -1.73698800
 C                 -1.07161600    2.80900300   -0.99903700
 H                 -0.84325800    0.68493300   -3.55718300
 C                 -0.74190000    3.46372100    0.18938700
 C                 -2.74746100   -2.65294900   -0.32834900
 H                 -2.80786000   -1.71732200    0.22789400
 H                 -0.58833000   -1.89771100   -3.09562100
 H                 -0.34621000    2.89054600    1.03778000
 H                  0.40863800   -0.74106200   -5.04738400
 P                 -0.90426600    0.98391400   -1.12755200
 C                 -1.44037900   -4.25181500   -1.57853900
 C                 -0.06040900    0.76986100   -2.78418900
 C                 -1.52557900   -3.03940000   -0.87854000
 H                 -0.48216300   -4.58157000   -1.99804700
 H                  0.44607800    1.72904600   -2.98521500
 H                  1.65391500    0.51725200   -4.82662200
 C                  0.36179800   -1.73810500   -2.55632200
 C                  1.29272300   -0.45602600   -4.45152000
 H                  1.03069700   -2.54552200   -2.90398300
 C                  0.95483000   -0.37917200   -2.96182800
 H                  2.08278400   -1.20358700   -4.63786600
 P                 -0.02422200   -1.97134100   -0.74665600
 Ru                 0.13146400   -0.07426600    0.55458600
 H                  2.48901100   -3.41948100   -1.82946400
 H                  2.66991800    5.11164700    1.32509700
 H                  2.23849400    2.67215100    1.44625200
 C                  2.63382900    4.52233800    0.40396000
 C                  2.42355200    3.14980900    0.47954000
 C                  2.26794500   -0.12543100   -2.19751700
 C                  2.27645900   -3.72949000   -0.80052000
 H                  2.95019500    0.52145300   -2.77639700
 C                  1.16867900   -3.22651300   -0.11634000
 H                  2.91410200    6.23202500   -0.89093800
 C                  2.76714700    5.14960700   -0.83336400
 H                  2.81090100   -1.08067300   -2.08065800
 P                  2.09069800    0.55774400   -0.48269900
 C                  2.37694700    2.37127200   -0.68672100
 H                  4.00965500   -5.01228500   -0.72250900
 C                  3.14156100   -4.63046200   -0.17738900
 C                  2.70348900    4.39019100   -1.99732600
 C                  2.52478400    3.00905000   -1.92326000
 C                  0.93411400   -3.64232700    1.20361800
 H                  2.80165900    4.87029100   -2.97528000
 H                  0.06770100   -3.24316000    1.74789200
 H                  2.49971300    2.44131000   -2.85854900
 C                  2.90393800   -5.03687400    1.13197800
 C                  3.70749000    0.01730700    0.22745800
 C                  1.79573800   -4.54103800    1.82204400
 H                  2.86061000   -1.72955300    1.18287000
 H                  4.84832300    1.67272700   -0.58306700
 H                  3.58335300   -5.74234800    1.61907600
 C                  3.77233000   -1.15742100    0.98330000
 C                  4.88121700    0.74577100   -0.00036700
 H                  1.60180800   -4.85738600    2.85087000
 C                  4.98548700   -1.59312100    1.50988300
 C                  6.09358400    0.30972500    0.52881300
 H                  5.01533600   -2.50878500    2.10788900
 H                  7.00255000    0.89204400    0.35158300
 C                  6.14759800   -0.85821400    1.28717100
 H                  7.09916400   -1.19384200    1.70972100
 C                  2.47589700    0.83784900    3.40266800
 H                  3.15218100    1.01405700    2.55263300
 H                  2.94563200    0.08372800    4.05648400
 C                  1.07460600    0.42249900    2.96290300
 C                  0.20809000    0.15713700    4.18518800
 H                 -0.01886200    1.12221000    4.67065400
 H                 -0.74220300   -0.31872500    3.91417400
 H                  1.19650300   -0.60436500    2.44001400
 O                  0.52715300    1.32396200    2.07615200
 O                 -1.48949500   -0.78773100    1.68924600
 C                 -2.53269100   -0.20505500    2.23450600
 C                 -2.60120100    1.17705600    2.52956800
 C                 -3.66391800   -0.98978800    2.56710500
 C                 -3.75655400    1.73985800    3.06059000
 H                 -1.70728600    1.77860600    2.34344800
 C                 -4.81191600   -0.41400600    3.10014100
 H                 -3.60646300   -2.07035900    2.39607300
 C                 -4.88084300    0.95954200    3.33946600
 H                 -3.77509600    2.81579800    3.26864300
 H                 -5.67038200   -1.05292300    3.33597700
 H                 -5.78543000    1.40987100    3.75849600
 H                  2.39239100    1.78109100    3.97091000
 H                  0.72915100   -0.48561000    4.91464200

129
B2
 H                  2.90494800    4.72525600    4.58732900
 H                  3.13320500    2.52759000    5.73903200
 C                  2.46938400    3.82575800    4.14260600
 C                  2.60087100    2.59672200    4.78597100
 H                  1.67639500    4.86287400    2.41943700
 C                  1.78063900    3.90342100    2.93485300
 C                  2.04548900    1.44987200    4.22265800
 H                  2.15344500    0.50089200    4.75776200
 H                 -4.06834500    1.69905400    2.01455900
 H                 -4.89418100    0.32764500    3.93337600
 H                  4.99424500    5.33569800    0.18071300
 H                  5.60523000    3.77257100    2.02281200
 C                  1.22968800    2.76088800    2.35993300
 C                 -3.37832100    1.07464900    2.59143700
 C                 -3.83584200    0.30458500    3.65907800
 C                  1.36412600    1.52070300    3.00059200
 H                 -1.69253500    1.58293300    1.34249600
 C                  4.60147300    4.31493400    0.18724500
 C                 -2.04006700    1.01380500    2.21510400
 C                  4.94281800    3.44244100    1.21720300
 H                  0.71363000    2.82439700    1.39378500
 C                 -2.95112400   -0.50895400    4.36601800
 H                 -3.31131900   -1.10981100    5.20571900
 H                  3.48702100    4.55273600   -1.65627600
 C                  3.76238500    3.88084700   -0.83811700
 C                 -1.15784500    0.17003500    2.90164700
 H                  1.58863600   -1.21838400    4.04412600
 C                 -1.61089400   -0.57856600    3.99299100
 C                  4.43285200    2.14584000    1.23740300
 H                  4.70880400    1.48915500    2.06731800
 H                  3.53997100   -0.04843700    2.46845200
 H                 -0.93288500   -1.24007400    4.54255500
 H                  3.83303200   -2.06450800    4.00695700
 P                  0.53654900    0.05852900    2.24338200
 C                  3.26110100    2.58459000   -0.82702100
 C                  1.32396900   -1.42977700    2.99440100
 C                  3.57663900    1.71056300    0.22116600
 H                  2.60571400    2.26386600   -1.64405400
 H                  0.54819100   -2.21591300    3.03233100
 H                  2.82086800   -3.51202300    3.74554700
 C                  3.43251400   -0.81419300    1.68254800
 C                  3.41930200   -2.73807700    3.23639600
 H                  4.45018700   -1.18935600    1.48222200
 C                  2.56562500   -1.96406200    2.23290200
 H                  4.26353000   -3.23940800    2.73349100
 P                  2.80273400    0.04644800    0.16569400
 Ru                 0.55237800   -0.03473500    0.00537700
 H                  5.50075000   -1.25024200   -0.15040400
 H                 -3.69465000   -3.16473400    2.21026700
 H                 -1.82499900   -1.74244200    1.49709900
 C                 -2.80681300   -3.62482900    1.76308800
 C                 -1.75133500   -2.82026700    1.34118300
 C                  2.17077600   -2.93718600    1.10433300
 C                  4.99241300   -1.24180000   -1.12002000
 H                  1.89708600   -3.91834000    1.53100500
 C                  3.70260400   -0.71280100   -1.25376900
 H                 -3.59553500   -5.62465200    1.86700200
 C                 -2.75310600   -4.99930800    1.55697800
 H                  3.05324900   -3.10085900    0.46073700
 P                  0.74711500   -2.34397500    0.06971700
 C                 -0.64334800   -3.37617200    0.69742900
 H                  6.66794800   -2.16664100   -2.10877100
 C                  5.66357500   -1.75056800   -2.22902600
 C                 -1.64582600   -5.56873300    0.92767900
 C                 -0.59977500   -4.76264600    0.49111600
 C                  3.11480500   -0.67667400   -2.52233600
 H                 -1.60614000   -6.64807000    0.75440200
 H                  2.11390600   -0.25684800   -2.65271200
 H                  0.24910200   -5.21649400   -0.03431800
 C                  5.06655900   -1.71414000   -3.48814700
 C                  0.98388900   -3.03388800   -1.61135900
 C                  3.79524500   -1.16642800   -3.63348800
 H                 -0.90178200   -2.12773600   -2.27439100
 H                  2.86505100   -4.08026500   -1.30394300
 H                  5.59864500   -2.10923900   -4.35816700
 C                 -0.01087400   -2.70992200   -2.54662500
 C                  2.07505100   -3.80956700   -2.01195000
 H                  3.31449800   -1.12706100   -4.61534100
 C                  0.10487600   -3.13124800   -3.86736200
 C                  2.17920800   -4.24121800   -3.33339100
 H                 -0.68181400   -2.85582800   -4.57604900
 H                  3.03952300   -4.84542400   -3.63669500
 C                  1.20197000   -3.89604100   -4.26416700
 H                  1.29194200   -4.23088300   -5.30166400
 O                  0.07049600    1.96959500   -0.28793600
 C                  0.09466400    2.21217600   -1.57914000
 C                  0.17661900    3.52542100   -2.08733300
 C                  0.08728800    1.15058900   -2.50982100
 C                  0.27243900    3.74276600   -3.45510900
 H                  0.16038000    4.35704800   -1.37471400
 C                  0.20373100    1.37492200   -3.88069700
 H                 -0.09882000    0.10957900   -2.17612700
 C                  0.29827000    2.67698700   -4.36390100
 H                  0.32294500    4.77168300   -3.82656400
 H                  0.17943300    0.52107200   -4.56716300
 H                 -1.44229800   -0.33390900   -0.45529800
 C                 -5.26556700   -2.67724800   -0.94773900
 C                 -5.65154600   -3.75008100   -0.15735800
 C                 -6.14942000   -3.55977300    1.13825800
 C                 -6.23824900   -2.25055500    1.62700600
 C                 -5.84961200   -1.16716200    0.84990400
 C                 -5.37353300   -1.32211400   -0.49317500
 H                 -4.88203400   -2.82784800   -1.96439800
 H                 -5.56536500   -4.76825600   -0.55814700
 H                 -6.62575600   -2.07527500    2.63949800
 H                 -5.93687400   -0.13880700    1.22355900
 O                 -5.03292800   -0.32711100   -1.21121300
 C                 -2.54280300   -0.47405400   -0.67133000
 H                 -3.09051000    0.05436100    0.11279500
 H                 -2.74007700   -1.55430100   -0.62427800
 C                 -2.83675700    0.00882700   -2.05590200
 C                 -3.24152900    1.45309500   -2.23759000
 H                 -4.32015100    1.47901200   -2.47361500
 H                 -2.66070800    1.84600400   -3.09428400
 O                 -2.58340800   -0.67696400   -3.02993100
 O                 -2.95394700    2.18287900   -1.06312000
 C                 -2.94540100    3.52798400   -1.10708500
 C                 -2.50522200    4.19001400    0.04901200
 C                 -3.32639000    4.27889400   -2.22440100
 C                 -2.42176600    5.57471000    0.07371100
 H                 -2.21422400    3.59057600    0.91619600
 C                 -3.23293300    5.67012700   -2.18528900
 H                 -3.68887500    3.78505600   -3.12828900
 C                 -2.77691600    6.32854300   -1.04770400
 H                 -2.07145800    6.07373300    0.98283700
 H                 -3.52869300    6.24541400   -3.06812800
 H                 -2.70818600    7.41967300   -1.02794300
 H                 -6.47216300   -4.41064900    1.74760000
 H                  0.36814200    2.86564900   -5.43825700

107
E1
 H                 -6.11262600   -0.37256900   -0.53734300
 H                 -4.55048500   -1.83475000   -1.83345000
 C                 -5.07771900   -0.06172300   -0.70720700
 C                 -4.20935800   -0.87624800   -1.42978200
 H                 -5.29701400    1.78149100    0.39824100
 C                 -4.62247900    1.14808700   -0.18658400
 C                 -2.88806100   -0.48395400   -1.62462600
 H                 -2.21952900   -1.15020100   -2.17903300
 H                 -1.76571600    5.61753300   -3.01979500
 H                 -0.67733100    6.86861500   -1.16161700
 H                 -4.01551600   -5.63182700   -0.56847000
 H                 -3.54030900   -4.01349000    1.28635600
 C                 -3.30311400    1.54320800   -0.38724800
 C                 -1.27834200    5.07407700   -2.20485700
 C                 -0.67064900    5.77455400   -1.16138800
 C                 -2.41799300    0.72797200   -1.10729600
 H                 -1.77943500    3.13965300   -3.01300400
 C                 -3.16100500   -4.95132200   -0.63204700
 C                 -1.27750600    3.68238500   -2.20278900
 C                 -2.89979700   -4.05448700    0.39987700
 H                 -2.95597700    2.49641800    0.02557800
 C                 -0.05966200    5.07972900   -0.12155900
 H                  0.42518700    5.62174100    0.69600000
 H                 -2.51881300   -5.69900000   -2.55742300
 C                 -2.32471500   -4.98629800   -1.75000100
 C                 -0.65512000    2.97732400   -1.16469700
 H                 -0.95584200    0.47928600   -3.50158400
 C                 -0.04514600    3.68592500   -0.13062800
 C                 -1.81722400   -3.18234200    0.30542000
 H                 -1.63951700   -2.45891500    1.10328200
 H                 -0.41093400   -1.87546100   -3.12650200
 H                  0.45686300    3.11952000    0.66096500
 H                  0.43252400   -0.70497800   -5.16192400
 P                 -0.62449000    1.13107600   -1.15030200
 C                 -1.23590300   -4.12261200   -1.83738300
 C                 -0.07091000    0.76766900   -2.90500200
 C                 -0.98544500   -3.20083900   -0.81241100
 H                 -0.57624300   -4.17759800   -2.71090800
 H                  0.27909400    1.72774600   -3.32655900
 H                  1.59217600    0.64232300   -5.01115200
 C                  0.58083200   -1.68638500   -2.67749400
 C                  1.31908500   -0.34870200   -4.60978500
 H                  1.25176900   -2.44263400   -3.12323300
 C                  1.04020800   -0.28132400   -3.10626300
 H                  2.15177900   -1.04054900   -4.82484900
 P                  0.40800900   -1.99257400   -0.84755400
 Ru                 0.37427400    0.00961400    0.46698200
 H                  3.00717000   -2.90870600   -2.23199300
 H                  4.23607900    4.59653300    1.53911700
 H                  3.54446500    2.22482700    1.40720100
 C                  3.79663200    4.21225500    0.61382100
 C                  3.41070900    2.87788600    0.53705300
 C                  2.35701800    0.12426600   -2.41645300
 C                  2.91297800   -3.38383500   -1.24967300
 H                  2.83147300    0.94251200   -2.98452300
 C                  1.79286900   -3.15227300   -0.44706100
 H                  3.93584800    6.10373400   -0.42656700
 C                  3.63123300    5.05483500   -0.48606700
 H                  3.06309800   -0.72276500   -2.47751300
 P                  2.25203300    0.60487400   -0.60838300
 C                  2.85237800    2.35917900   -0.63917700
 H                  4.81623900   -4.37743100   -1.45063800
 C                  3.94226900   -4.21809400   -0.81191500
 C                  3.07501700    4.55249300   -1.65848700
 C                  2.68701300    3.21569600   -1.73241800
 C                  1.72668500   -3.77595700    0.80777600
 H                  2.92968200    5.20579200   -2.52403500
 H                  0.86476000   -3.58799700    1.46033000
 H                  2.23123600    2.85591400   -2.66131600
 C                  3.85989100   -4.84095700    0.42893200
 C                  3.75286400   -0.21407600    0.09181600
 C                  2.74371900   -4.62003800    1.23720800
 H                  2.66997900   -1.12099700    1.72571700
 H                  5.10223100    0.56266300   -1.41605000
 H                  4.66618800   -5.49685100    0.76988900
 C                  3.64790300   -0.99510000    1.24361500
 C                  5.00199300   -0.06665900   -0.52354700
 H                  2.66865000   -5.10411200    2.21552300
 C                  4.77291600   -1.62588200    1.77319300
 C                  6.12302800   -0.70467000   -0.00190900
 H                  4.67584100   -2.23779600    2.67476500
 H                  7.09449200   -0.58645900   -0.49110800
 C                  6.00909200   -1.48545900    1.14886900
 H                  6.89106600   -1.98492700    1.56059100
 C                 -1.15016100    1.90443800    2.52952500
 H                 -2.04339500    1.58337700    1.96807800
 H                 -0.91588700    2.94109300    2.23940600
 C                  0.00929500    0.96080300    2.31830600
 C                  1.20741200    1.33023000    3.16222600
 H                  0.94618900    1.33145300    4.24028000
 H                  2.04129900    0.62282800    3.02790600
 H                 -2.06728700   -0.74867500    2.48441000
 O                 -0.33139500   -0.35953600    2.33660600
 O                 -2.91805900   -1.19508400    2.24744500
 C                 -4.03209900   -0.69101800    2.78493300
 C                 -4.04111600    0.34485300    3.72649600
 C                 -5.25521100   -1.23822400    2.36881500
 C                 -5.24994300    0.84458000    4.20652300
 H                 -3.08996000    0.75370300    4.07798600
 C                 -6.45434800   -0.73682600    2.85845900
 H                 -5.23119000   -2.05148100    1.63647800
 C                 -6.46474500    0.31692300    3.77464000
 H                 -5.23602400    1.65979200    4.93695100
 H                 -7.39841100   -1.17404600    2.51689200
 H                 -7.40987600    0.71328100    4.15582300
 H                 -1.42063700    1.93957500    3.60501000
 H                  1.56976000    2.34372600    2.91343800

96
I4
 H                 -6.82387000   -1.14729700   -0.45051200
 H                 -5.37931700   -1.66385700   -2.41402100
 C                 -5.81084200   -0.73885600   -0.51070200
 C                 -5.00620300   -1.02513500   -1.60795400
 H                 -5.94574700    0.30507800    1.37881700
 C                 -5.31813700    0.07123800    0.51378900
 C                 -3.71458500   -0.50206700   -1.68459100
 H                 -3.10547700   -0.74178800   -2.56228300
 H                 -3.16170000    5.39664800   -2.06649600
 H                 -2.43791700    6.55736500    0.01617200
 H                 -4.90387200   -5.32294600    0.05852500
 H                 -4.60954000   -3.43614600    1.66110600
 C                 -4.02619200    0.57821100    0.44355100
 C                 -2.66537200    4.83534500   -1.26911600
 C                 -2.26211900    5.48358700   -0.10044100
 C                 -3.20674300    0.29795600   -0.65850400
 H                 -2.77783800    2.96269000   -2.32763600
 C                 -4.02021400   -4.68070300   -0.00357300
 C                 -2.44130200    3.47087800   -1.41611400
 C                 -3.85468300   -3.62919700    0.89274700
 H                 -3.63547400    1.19345900    1.26245100
 C                 -1.64393400    4.76290000    0.91671800
 H                 -1.32967700    5.26884000    1.83485600
 H                 -3.16945300   -5.75271300   -1.67842700
 C                 -3.05141300   -4.91924500   -0.97934000
 C                 -1.80011700    2.74754000   -0.40174900
 H                 -1.73083900    0.71752600   -3.02185200
 C                 -1.40679900    3.39490800    0.77233500
 C                 -2.73288600   -2.80529000    0.80724800
 H                 -2.59724300   -1.96314000    1.49593300
 H                 -1.29483800   -1.82757400   -2.52687700
 H                 -0.90740200    2.82315300    1.56569600
 H                 -0.66470500   -0.69329400   -4.63752300
 P                 -1.47715300    0.94583500   -0.58377500
 C                 -1.92886600   -4.10119700   -1.05977100
 C                 -0.86594100    0.83355700   -2.34499400
 C                 -1.76737800   -3.02660700   -0.17483700
 H                 -1.16602400   -4.30890800   -1.81964700
 H                 -0.43943400    1.82424400   -2.58023900
 H                  0.50670300    0.65284300   -4.62903000
 C                 -0.26638700   -1.64099800   -2.17130900
 C                  0.28130800   -0.33662400   -4.19427900
 H                  0.35280100   -2.41712000   -2.65457500
 C                  0.18169100   -0.25384900   -2.66930600
 H                  1.08266700   -1.03069700   -4.50152600
 P                 -0.30099400   -1.90267900   -0.31921000
 Ru                -0.12068000   -0.02876600    0.92113300
 H                  2.05796300   -3.10119900   -1.90965100
 H                  2.00174900    5.23813800    1.53492100
 H                  1.88780200    2.76008200    1.57466800
 C                  1.92724500    4.68455100    0.59393500
 C                  1.90106000    3.29428000    0.61781800
 C                  1.59087300    0.09735500   -2.14512300
 C                  2.05202500   -3.49257200   -0.88696500
 H                  2.09603000    0.80229500   -2.83018500
 C                  1.04705300   -3.12857300    0.01171800
 H                  1.82041000    6.46556500   -0.62879800
 C                  1.82256100    5.37166300   -0.61462800
 H                  2.21430700   -0.81524000   -2.16937300
 P                  1.72665400    0.73076700   -0.40064400
 C                  1.80481000    2.56444200   -0.57715300
 H                  3.86663400   -4.61362400   -1.21029100
 C                  3.08284300   -4.34851700   -0.49462400
 C                  1.70500400    4.65755800   -1.80310200
 C                  1.71082400    3.26273900   -1.78552800
 C                  1.09097200   -3.64850700    1.31413800
 H                  1.61297100    5.18638400   -2.75644800
 H                  0.31049700   -3.36668300    2.03286700
 H                  1.63159400    2.72889400   -2.73857000
 C                  3.11866000   -4.85397200    0.80059200
 C                  3.50030900    0.31883600   -0.08345200
 C                  2.11507500   -4.50267300    1.70590900
 H                  2.97580500   -1.48590900    0.98459300
 H                  4.33657100    2.05368100   -1.07353700
 H                  3.92768700   -5.52283200    1.10823400
 C                  3.79494300   -0.86163900    0.60754300
 C                  4.55231200    1.12013300   -0.54153800
 H                  2.13187200   -4.89864500    2.72553300
 C                  5.11664000   -1.24159100    0.82784200
 C                  5.87421300    0.74235400   -0.31589700
 H                  5.32894500   -2.16786300    1.37033300
 H                  6.68925400    1.37840200   -0.67419600
 C                  6.15847500   -0.43900100    0.36724800
 H                  7.19734000   -0.73154500    0.54676400
 C                  2.27413800    0.48040300    3.47272900
 H                  2.86562000    0.79591200    2.59980100
 H                  2.71801700   -0.44613700    3.87644100
 C                  0.80173800    0.31100800    3.11076100
 C                 -0.01299500   -0.17342900    4.30458600
 H                  0.06790200    0.57286500    5.11330700
 H                 -1.07113000   -0.27386300    4.02555300
 H                  0.83717100   -0.66881700    2.38432700
 O                  0.27986900    1.37447500    2.47749200
 H                  2.35363200    1.26706600    4.24247300
 H                  0.35084100   -1.14119200    4.69146000
 H                 -1.48084000   -0.40231600    1.74448500

86
I7
 H                  3.27519100   -6.34458400    0.52124900
 H                  4.04575400   -4.81432100   -1.28995100
 C                  2.65739600   -5.49401300    0.21877700
 C                  3.08551700   -4.64269800   -0.79426200
 H                  1.09227400   -5.91469000    1.65074500
 C                  1.43698900   -5.25186500    0.85143700
 C                  2.29559000   -3.55973800   -1.17968400
 H                  2.66174600   -2.90599200   -1.97824300
 H                 -4.73286000   -2.24300800    0.26397200
 H                 -5.25314200   -3.80176700   -1.61039100
 H                  6.45278300   -3.19202600    1.83045800
 H                  4.14992300   -3.45493000    2.74707200
 C                  0.65867300   -4.16248900    0.47692100
 C                 -3.94106200   -2.57283600   -0.41490100
 C                 -4.23047400   -3.44172500   -1.46365700
 C                  1.07377500   -3.30349700   -0.55031100
 H                 -2.41085700   -1.41400500    0.58076800
 C                  5.65427400   -2.51342200    1.51543000
 C                 -2.63865700   -2.10932500   -0.23860800
 C                  4.36902000   -2.65928900    2.02846700
 H                 -0.28447900   -3.96268600    0.99924000
 C                 -3.21473100   -3.85810500   -2.32570500
 H                 -3.43974300   -4.54951000   -3.14338100
 H                  6.93792900   -1.36614000    0.20535000
 C                  5.92614400   -1.49354000    0.60203300
 C                 -1.61691700   -2.51128100   -1.10251900
 H                  1.11414600   -2.09756600   -3.05981700
 C                 -1.91287700   -3.40095900   -2.14159400
 C                  3.34865400   -1.80042800    1.62067700
 H                  2.32679100   -1.90670300    2.00409000
 H                  3.10665100   -0.82273400   -1.90389000
 H                 -1.11466300   -3.74337000   -2.81122400
 H                  2.58880700   -0.72665500   -4.32166700
 P                  0.05879100   -1.78743600   -0.84737200
 C                  4.91113700   -0.63076900    0.20109300
 C                  0.53556300   -1.28639600   -2.58316400
 C                  3.61037800   -0.78698300    0.69963700
 H                  5.13710500    0.17745100   -0.50500900
 H                 -0.40034200   -1.21374500   -3.16586500
 H                  1.04211000   -0.04642800   -4.89199200
 C                  2.52633100    0.10888000   -1.78296000
 C                  1.85463100    0.08067300   -4.15592800
 H                  3.20142500    0.91458500   -2.12151800
 C                  1.30788000    0.04329000   -2.72565500
 H                  2.35519100    1.04114600   -4.36786700
 P                  2.25343200    0.29914300    0.06665700
 Ru                 0.18939300   -0.04545500    0.69366300
 H                  2.78590700    2.83686400   -1.54256100
 H                 -5.28008500    1.88840200    0.16744800
 H                 -2.85376600    2.30230800    0.45548800
 C                 -4.57372100    1.50507600   -0.57494900
 C                 -3.21167900    1.74027600   -0.41599200
 C                  0.38937700    1.27165000   -2.57343200
 C                  3.04021400    3.00476400   -0.49078500
 H                 -0.33768900    1.28828800   -3.40589700
 C                  2.93268200    1.97270400    0.44524200
 H                 -6.10750500    0.59358600   -1.79821700
 C                 -5.03725000    0.78346700   -1.67523600
 H                  1.00513800    2.18017600   -2.70282100
 P                 -0.50012700    1.46623600   -0.94134000
 C                 -2.28728300    1.26608100   -1.35897700
 H                  3.51936400    5.07681500   -0.84725800
 C                  3.45558800    4.27818400   -0.10198700
 C                 -4.12867800    0.30329700   -2.61411200
 C                 -2.76444900    0.54398900   -2.45741500
 C                  3.24755200    2.24065500    1.78415700
 H                 -4.47967200   -0.27230900   -3.47608600
 H                  3.14331500    1.44507600    2.53098400
 H                 -2.07167200    0.14749900   -3.20717400
 C                  3.77185200    4.53174500    1.22849500
 C                 -0.40585300    3.29679800   -0.69829600
 C                  3.66802600    3.50756800    2.17154600
 H                  0.13210000    3.07585700    1.36951100
 H                 -0.94285800    3.81853100   -2.73397700
 H                  4.09643500    5.53042300    1.53531500
 C                 -0.05984700    3.79226500    0.55978700
 C                 -0.64564900    4.19389400   -1.74712200
 H                  3.91336600    3.70032000    3.22007300
 C                  0.05692500    5.16629500    0.76712400
 C                 -0.51637000    5.56444000   -1.54335200
 H                  0.33666000    5.54295200    1.75580200
 H                 -0.70056500    6.25889500   -2.36877600
 C                 -0.16198100    6.05211300   -0.28407600
 H                 -0.06106000    7.13002200   -0.12477700
 H                  0.33562000    1.07694300    1.90916100
 H                  0.59660100   -1.05513100    1.94598600

118
G1
 H                  0.35425000   -7.04417100    0.68899800
 H                 -1.73827300   -6.34163400   -0.46863800
 C                  0.17154400   -5.98718300    0.47579400
 C                 -1.00145300   -5.59081400   -0.16642200
 H                  2.02801100   -5.30532200    1.35902400
 C                  1.10385100   -5.02135900    0.84406100
 C                 -1.24874600   -4.24485800   -0.43148800
 H                 -2.17433900   -3.96343500   -0.94333300
 H                 -5.34402000   -1.87018700    0.72413600
 H                 -6.19362100   -1.42960500   -1.58668500
 H                  5.76435700   -3.53465600    4.20017200
 H                  5.06502700   -4.32104900    1.93844600
 C                  0.85231100   -3.67667900    0.58275400
 C                 -4.64186600   -1.69210500   -0.09753300
 C                 -5.11794000   -1.44840100   -1.38854200
 C                 -0.32688900   -3.25707200   -0.05156600
 H                 -2.90051800   -1.83175000    1.17331700
 C                  5.19277700   -2.87708400    3.53873500
 C                 -3.27523100   -1.68577600    0.14949500
 C                  4.79859600   -3.31511700    2.27873900
 H                  1.58299200   -2.92542200    0.89904300
 C                 -4.21020000   -1.22201300   -2.41780400
 H                 -4.57051900   -1.02365700   -3.43213900
 H                  5.18406800   -1.21136900    4.92149800
 C                  4.86426000   -1.57974200    3.94166800
 C                 -2.34490300   -1.47700200   -0.88194500
 H                  0.65291000   -2.17657200   -2.31105800
 C                 -2.83598500   -1.24924000   -2.17023300
 C                  4.07261500   -2.47430000    1.43104900
 H                  3.80278700   -2.84967100    0.43978900
 H                  2.63251000   -1.84452900   -0.75161200
 H                 -2.15267100   -1.08140900   -3.00834700
 H                  2.69332700   -1.48841600   -3.41310800
 P                 -0.57110300   -1.42328500   -0.31598700
 C                  4.13000800   -0.75097500    3.10149600
 C                  0.39245700   -1.17449000   -1.92142000
 C                  3.70943000   -1.18002700    1.83093900
 H                  3.86705200    0.25905900    3.43879200
 H                 -0.28825200   -0.72668900   -2.66829000
 H                  1.61105300   -0.23923500   -4.08497400
 C                  2.71775100   -0.74905900   -0.84892200
 C                  2.32383400   -0.45812300   -3.27112100
 H                  3.73556800   -0.57251800   -1.24319400
 C                  1.66765500   -0.29528000   -1.89657700
 H                  3.18276100    0.22737300   -3.37949400
 P                  2.55720600   -0.05630000    0.88786900
 Ru                 0.35211700   -0.10394400    1.25227500
 H                  4.89604200    0.95873300   -0.86710000
 H                 -4.68825500    1.73391200   -0.03190400
 H                 -2.39167000    1.16690600    0.75269600
 C                 -3.82401400    1.96506400   -0.66354400
 C                 -2.54284600    1.65197700   -0.21894900
 C                  1.30943400    1.19507900   -1.74099000
 C                  4.66425900    1.69951600   -0.09440100
 H                  0.82874200    1.55310300   -2.66826700
 C                  3.65257400    1.45785400    0.84263600
 H                 -5.00805100    2.78244800   -2.27666100
 C                 -4.00173400    2.54969100   -1.91546600
 H                  2.24356600    1.77387100   -1.62532000
 P                  0.23128900    1.52844400   -0.26557700
 C                 -1.42358800    1.92983700   -1.00621700
 H                  6.17913500    3.05882400   -0.80892300
 C                  5.39795000    2.88445900   -0.06230800
 C                 -2.89117300    2.83844100   -2.70737600
 C                 -1.60825300    2.54177100   -2.25022700
 C                  3.40490700    2.43250600    1.81737100
 H                 -3.02344800    3.30709200   -3.68742000
 H                  2.58730000    2.26508000    2.53113700
 H                 -0.74807800    2.80599900   -2.87574400
 C                  5.14720200    3.83929300    0.92153700
 C                  0.68242700    3.23977300    0.26184400
 C                  4.15368600    3.60535200    1.86954100
 H                 -0.33355800    2.90036200    2.13456200
 H                  1.76876000    3.88005800   -1.50428500
 H                  5.72367900    4.76898200    0.94465400
 C                  0.22114000    3.62556600    1.52489900
 C                  1.40054800    4.15555200   -0.50986500
 H                  3.93883400    4.35242600    2.63995100
 C                  0.47776900    4.90252200    2.01288000
 C                  1.67070100    5.43134400   -0.01540700
 H                  0.11048300    5.19061600    3.00348200
 H                  2.24869400    6.13599300   -0.62113100
 C                  1.20984400    5.80797500    1.24394900
 H                  1.42201400    6.81042100    1.62787900
 C                 -1.94446000   -4.03606200    3.44969200
 C                 -3.26355000   -4.01509500    3.89247400
 C                 -3.55156300   -4.07436000    5.25575700
 C                 -2.50916400   -4.18020900    6.17477200
 C                 -1.18439700   -4.20515900    5.74326300
 C                 -0.90498600   -4.11014500    4.37997500
 H                 -1.70382300   -3.98504400    2.38070800
 H                 -4.07297400   -3.94342300    3.15932200
 H                 -2.72718500   -4.24489000    7.24471300
 H                 -0.36617100   -4.28832300    6.46510500
 O                  0.37578400   -4.09226200    3.89871700
 C                  1.29763900   -3.16597300    4.43817300
 H                  1.44680700   -3.30220400    5.52562000
 H                  2.25726100   -3.39499800    3.94401000
 C                  0.89804600   -1.72557100    4.12325600
 C                 -0.04004500   -1.08179600    5.12825900
 H                  0.39456000   -1.21250400    6.13703800
 H                 -1.03403300   -1.56304100    5.13564100
 O                  0.34230200   -1.68280100    2.82474800
 O                 -0.14392100    0.29925200    4.90398500
 C                 -1.23871500    0.83076200    4.30281700
 C                 -1.41425800    2.20913700    4.47412400
 C                 -2.17884800    0.09834300    3.56737200
 C                 -2.52884600    2.84488500    3.94068100
 H                 -0.65708300    2.75498100    5.04499400
 C                 -3.30884100    0.74713800    3.06579100
 H                 -2.04250400   -0.97097200    3.38731500
 C                 -3.49182700    2.11501600    3.24137400
 H                 -2.65268800    3.92322700    4.08053700
 H                 -4.04192800    0.16254500    2.49813200
 H                 -4.37306400    2.61423100    2.82919000
 H                 -4.58815300   -4.04586800    5.60164800
 H                  0.18714900   -2.58898900    2.50423700
 H                  1.81954400   -1.11091900    4.11459500

118
G2
 Ru                -0.26459800   -0.38150500    0.06136500
 C                  1.01199100    1.08905800    3.09164100
 C                  0.00413200   -0.02473300    3.46722200
 H                  0.56792500   -0.93177800    3.75249700
 H                 -0.55672600    0.26939500    4.37088300
 C                  2.20886700    0.52986400    2.28965700
 H                  2.73548400    1.36180200    1.78992200
 H                  2.93804600    0.08025000    2.98469500
 C                  1.56507900    1.65541500    4.39998600
 H                  2.37861200    2.37575800    4.20498200
 H                  0.77715100    2.18062000    4.96805600
 H                  1.96969100    0.85224100    5.03959000
 C                  0.33199600    2.24956900    2.34138800
 H                  0.93804100    3.16369400    2.45397300
 H                 -0.63013600    2.49182500    2.82220600
 P                 -1.18265800   -0.53498300    2.13323900
 P                  1.75795200   -0.74149600    1.00198100
 P                 -0.07409000    1.95776600    0.54567200
 C                  3.22849600   -0.76659400   -0.11857000
 C                  3.79153800    0.41866400   -0.60445200
 C                  3.75542100   -1.98739200   -0.56205000
 C                  4.87117900    0.38623100   -1.48396000
 H                  3.39005700    1.38879500   -0.30030800
 C                  4.82982500   -2.02016200   -1.44841200
 H                  3.32936500   -2.93050900   -0.20244000
 C                  5.39656400   -0.83237700   -1.90726300
 H                  5.30119900    1.32854100   -1.83787400
 H                  5.22968100   -2.98385700   -1.77777800
 H                  6.24526700   -0.85789500   -2.59724400
 C                  2.09051900   -2.29373700    1.97986800
 C                  3.32123000   -2.44992600    2.63709400
 C                  1.14146300   -3.31021800    2.10229800
 C                  3.58326300   -3.57839000    3.40603500
 H                  4.10042600   -1.68554400    2.53510300
 C                  1.39892700   -4.44215500    2.87718500
 H                  0.18354600   -3.21837400    1.58798500
 C                  2.61743600   -4.57806900    3.53270100
 H                  4.54988400   -3.68043800    3.90816900
 H                  0.63215600   -5.21835900    2.96131900
 H                  2.82160100   -5.46488800    4.13984700
 C                 -1.82829400   -2.15769300    2.72909200
 C                 -1.68797100   -2.60533000    4.04565200
 C                 -2.51974200   -2.95199000    1.80611800
 C                 -2.20636300   -3.84162200    4.42744300
 H                 -1.16487500   -1.99707200    4.79015500
 C                 -3.03913100   -4.18485700    2.19057100
 H                 -2.63473000   -2.59771100    0.77515400
 C                 -2.87709700   -4.63580900    3.50033400
 H                 -2.08298500   -4.18602900    5.45853100
 H                 -3.57235900   -4.79987700    1.45989500
 H                 -3.28017100   -5.60755600    3.80024900
 C                 -2.71165800    0.46301600    2.46981600
 C                 -2.84031100    1.38215700    3.51695500
 C                 -3.81501500    0.24213800    1.63266100
 C                 -4.03058600    2.08255500    3.70991600
 H                 -2.01218400    1.57559500    4.20560500
 C                 -5.00749300    0.92782200    1.83924500
 H                 -3.71529800   -0.43738100    0.78063700
 C                 -5.11846700    1.85595900    2.87300500
 H                 -4.10465500    2.80585100    4.52724200
 H                 -5.85502400    0.74440300    1.17185800
 H                 -6.05295500    2.40368600    3.02556900
 C                  1.27933800    2.84739000   -0.36163300
 C                  2.27326700    3.62849300    0.24120400
 C                  1.30127300    2.71708900   -1.75730700
 C                  3.25763900    4.25554800   -0.52266200
 H                  2.30565200    3.75844500    1.32720100
 C                  2.27177900    3.35512900   -2.52300700
 H                  0.55217500    2.10065000   -2.26470000
 C                  3.25839700    4.12355500   -1.90821300
 H                  4.02572500    4.85557500   -0.02561500
 H                  2.25666700    3.23306300   -3.60912200
 H                  4.02607800    4.61923000   -2.50950500
 C                 -1.43683800    3.18828200    0.33927800
 C                 -2.68606000    2.75948700   -0.11513400
 C                 -1.25001000    4.53781000    0.66788100
 C                 -3.73751000    3.66872600   -0.23211200
 H                 -2.82648300    1.70419700   -0.36917600
 C                 -2.30274800    5.43981200    0.55844500
 H                 -0.26906800    4.89355000    1.00386700
 C                 -3.55036700    5.00438200    0.10831600
 H                 -4.71064500    3.32098800   -0.59178600
 H                 -2.14873900    6.49140500    0.81864200
 H                 -4.37704300    5.71547200    0.01782800
 O                 -2.24619400   -0.36790600   -0.85515500
 C                 -2.55527500   -0.19657800   -2.10721300
 C                 -3.40942900   -1.12054400   -2.76702000
 C                 -2.08125300    0.89171600   -2.88921700
 C                 -3.74615700   -0.97022400   -4.10403600
 H                 -3.78289900   -1.96629000   -2.17787200
 C                 -2.43442400    1.03400200   -4.23118400
 H                 -1.47762300    1.66443700   -2.39944900
 C                 -3.26016100    0.10504900   -4.85760800
 H                 -4.40095900   -1.71047900   -4.57677700
 H                 -2.05471600    1.89653800   -4.79025200
 C                 -0.18643400   -2.38086000   -0.75956200
 H                 -1.13622100   -2.93047000   -0.65801300
 H                  0.63431300   -3.04691300   -0.43585000
 C                  0.04149800   -1.90947300   -2.17311500
 O                  0.46129900   -0.51119200   -2.03243900
 C                  1.08284300   -2.66273700   -2.96079400
 H                  2.08190900   -2.51029700   -2.50537100
 H                  0.85241200   -3.73892300   -2.90607500
 O                  1.06880500   -2.33029800   -4.33329200
 C                  1.45262200   -1.08140800   -4.70692600
 C                  2.68367900   -0.53255900   -4.33558700
 C                  0.57953800   -0.35284500   -5.51662100
 C                  3.03822400    0.73113400   -4.79281200
 H                  3.35658400   -1.09103100   -3.67745500
 C                  0.94559100    0.91204700   -5.97185200
 H                 -0.38962500   -0.79646900   -5.76647700
 C                  2.17805700    1.45802500   -5.61858500
 H                  4.00360600    1.15434900   -4.49374000
 H                  0.25571100    1.47524700   -6.60812400
 H                 -3.53151300    0.21670500   -5.91110200
 H                  2.46911100    2.44713700   -5.98632500
 H                 -0.07000400    0.03063900   -2.64713400
 H                 -0.89322400   -1.90938500   -2.76474500

131
A1
 H                  3.50747400    5.59855600   -2.34972200
 H                  4.28335400    5.24655600   -0.00824600
 C                  2.99033700    4.88685700   -1.69998800
 C                  3.42370200    4.68957200   -0.39228000
 H                  1.52245300    4.33534100   -3.19350600
 C                  1.88487500    4.17879600   -2.17227300
 C                  2.76465400    3.78096400    0.43755900
 H                  3.13260600    3.64718500    1.46000600
 H                 -3.78242100    3.48079400   -0.23797300
 H                 -3.94437700    5.05764400    1.69826600
 H                  6.56230200    0.69621500   -3.96687400
 H                  5.46373500    2.50292400   -2.62909100
 C                  1.23371800    3.26860200   -1.34723200
 C                 -2.96625300    3.55926600    0.48660800
 C                 -3.05358900    4.43576600    1.56679400
 C                  1.67172400    3.04858200   -0.03398000
 H                 -1.80274000    2.04282500   -0.50933000
 C                  5.88713900    0.44234100   -3.14445800
 C                 -1.84134500    2.75517900    0.32571500
 C                  5.27707800    1.44919300   -2.39924100
 H                  0.36153800    2.72672000   -1.73504600
 C                 -2.00063000    4.52056100    2.47453400
 H                 -2.05780800    5.21085000    3.32133000
 H                  6.08969700   -1.68989500   -3.42252800
 C                  5.62440100   -0.89011500   -2.83876000
 C                 -0.78331300    2.82657100    1.23912400
 H                  2.05541900    2.72725600    2.81172000
 C                 -0.86664100    3.72858500    2.30516300
 C                  4.41412000    1.12293600   -1.35747800
 H                  3.93025100    1.93305000   -0.80458300
 H                  3.84307800    1.35619200    1.32432100
 H                 -0.04522700    3.82439200    3.02228900
 H                  3.99309900    1.80307800    3.92452500
 P                  0.72466700    1.79484100    0.94979600
 C                  4.76919100   -1.21876900   -1.78895000
 C                  1.54406000    1.76921400    2.61488500
 C                  4.15746800   -0.21476700   -1.02951100
 H                  4.57482600   -2.27308700   -1.56793500
 H                  0.72672000    1.71121900    3.35844400
 H                  2.65728000    1.22665100    4.95990400
 C                  3.52602100    0.37793200    1.72625500
 C                  3.32035300    0.95018700    4.12226300
 H                  4.44466600   -0.07854500    2.13306700
 C                  2.51158800    0.59307000    2.87370400
 H                  3.94178800    0.09785400    4.44668700
 P                  2.92690300   -0.63081400    0.28259200
 Ru                 0.55146400   -0.25140100    0.00860300
 H                  5.21514800   -1.87249600    1.83866500
 H                 -4.02520900    1.28418500    2.98952900
 H                 -2.14225800    0.51741700    1.55171100
 C                 -3.23878100    0.65275700    3.41529300
 C                 -2.18132600    0.23341300    2.60751300
 C                  1.72898600   -0.69865700    3.19036100
 C                  4.57055600   -2.66842300    1.44980600
 H                  1.36557100   -0.65079300    4.23153400
 C                  3.43032300   -2.35974100    0.69698100
 H                 -4.12059500    0.59852800    5.38445800
 C                 -3.29106900    0.27102000    4.75139300
 H                  2.42308500   -1.55571400    3.13869100
 P                  0.27671200   -1.07187800    2.08114300
 C                 -1.15280200   -0.54704000    3.13365900
 H                  5.80275400   -4.22028200    2.29936600
 C                  4.91387300   -3.99390300    1.70284800
 C                 -2.28698400   -0.54269900    5.27787500
 C                 -1.22646000   -0.94841000    4.47534700
 C                  2.65391600   -3.40495100    0.18021400
 H                 -2.33255300   -0.86641700    6.32180300
 H                  1.75212600   -3.17530400   -0.40068500
 H                 -0.45710700   -1.60215600    4.90205700
 C                  4.13623000   -5.02888000    1.18329000
 C                  0.09599000   -2.89568500    2.16663400
 C                  3.01496500   -4.73140700    0.41449300
 H                 -1.33876900   -2.81262500    0.55243600
 H                  1.51138400   -3.32562000    3.76232400
 H                  4.41052800   -6.07004500    1.37775900
 C                 -0.81423200   -3.45516900    1.26460800
 C                  0.78572800   -3.73197600    3.04973600
 H                  2.39789100   -5.53574000    0.00308900
 C                 -1.02429400   -4.82884400    1.22720700
 C                  0.56822300   -5.10851700    3.01934100
 H                 -1.72147800   -5.23488900    0.48819300
 H                  1.11771400   -5.75678100    3.70856800
 C                 -0.33197200   -5.65883400    2.10870500
 H                 -0.48997800   -6.74116100    2.08306500
 O                  0.25078200   -2.00973300   -1.25763600
 C                  0.86466400   -1.56969600   -2.33036100
 C                  1.02609800   -0.17232900   -2.48076100
 C                  1.44872800   -2.41276900   -3.29728000
 C                  1.81974100    0.36379200   -3.49401300
 H                  0.38431100    0.51931800   -1.87184300
 C                  2.19236700   -1.86441700   -4.33484700
 H                  1.31619000   -3.49465200   -3.19363100
 C                  2.40073300   -0.48306100   -4.43353100
 H                  1.96756800    1.44796100   -3.55677000
 H                  2.64244500   -2.52990300   -5.07898500
 H                 -1.07399300   -0.04480000   -0.10534400
 C                 -5.16130200    0.37922800    0.35695500
 C                 -5.77408400    1.60822800    0.60317800
 C                 -6.85519900    2.04026500   -0.15956500
 C                 -7.33353500    1.21408000   -1.17993900
 C                 -6.73420600   -0.01171200   -1.43488400
 C                 -5.63814600   -0.43870600   -0.67182900
 H                 -4.32564800    0.05189300    0.98029400
 H                 -5.39153800    2.23908000    1.41378300
 H                 -8.18378100    1.53338400   -1.79044200
 H                 -7.08230700   -0.66785800   -2.23708300
 O                 -5.14346000   -1.65014100   -0.97757800
 C                 -3.82127600   -2.03708800   -0.67691500
 H                 -3.25054900   -1.23095800   -0.17487300
 H                 -3.84601900   -2.90854100    0.00255800
 C                 -3.11221100   -2.45367400   -1.96375300
 C                 -2.53023100   -1.25664400   -2.69355700
 H                 -2.14505600   -1.56593700   -3.68579800
 H                 -1.67641300   -0.89361200   -2.09011700
 O                 -2.10117600   -3.38440700   -1.71678000
 O                 -3.49314700   -0.23337000   -2.80020600
 C                 -3.06432400    1.01807000   -3.06797900
 C                 -3.94688300    2.06804000   -2.77856700
 C                 -1.80997700    1.30268900   -3.61975300
 C                 -3.56503900    3.38205300   -3.01885600
 H                 -4.92683700    1.82221800   -2.35672300
 C                 -1.44292300    2.62868700   -3.85298700
 H                 -1.11685900    0.49924800   -3.88003400
 C                 -2.30559700    3.67703700   -3.54674700
 H                 -4.26380300    4.19128500   -2.78219600
 H                 -0.45992500    2.83329400   -4.29308300
 H                 -2.00703700    4.71366400   -3.72632300
 H                 -7.32805700    3.00516700    0.04301900
 H                  3.01066000   -0.07238000   -5.24279200
 H                 -3.88387300   -2.93860500   -2.59384500
 H                 -1.24914800   -2.92612100   -1.54039900

131
A2
 H                  2.88742500    5.18759700   -2.87607500
 H                  3.40830400    5.48615200   -0.45846300
 C                  2.42723700    4.53213200   -2.13129900
 C                  2.72057200    4.69827100   -0.77901900
 H                  1.27675100    3.40750100   -3.58807300
 C                  1.53579700    3.53843700   -2.53224300
 C                  2.13104600    3.86838000    0.17395100
 H                  2.36523400    4.02979600    1.23132100
 H                 -4.16884800    3.16594300   -0.33174600
 H                 -4.43148100    4.77946800    1.60037700
 H                  6.32439300    0.65648600   -3.78475900
 H                  5.20575000    2.50305800   -2.52750800
 C                  0.95439900    2.70402200   -1.58232900
 C                 -3.35579100    3.36757300    0.37467300
 C                 -3.50177800    4.21869000    1.46653900
 C                  1.25692700    2.85165700   -0.22333300
 H                 -2.11623700    1.95586100   -0.63757000
 C                  5.62702700    0.42734800   -2.97392800
 C                 -2.18290700    2.63332500    0.22020900
 C                  5.00392100    1.45800500   -2.27452100
 H                  0.25156700    1.92594400   -1.91134600
 C                 -2.47335100    4.33750300    2.39969500
 H                 -2.58145400    5.00733700    3.25780500
 H                  5.82826200   -1.71357200   -3.19166700
 C                  5.35425600   -0.89661800   -2.64060800
 C                 -1.16311800    2.71467000    1.17233100
 H                  1.70223200    2.84589100    2.66634300
 C                 -1.30916700    3.58806200    2.25980000
 C                  4.11078300    1.16615300   -1.24822600
 H                  3.62103000    1.99339600   -0.72714600
 H                  3.52080600    1.48289600    1.39559500
 H                 -0.52634100    3.69581800    3.01529000
 H                  3.61126000    2.07231000    3.95338100
 P                  0.36793700    1.73343800    0.93662600
 C                  4.46713700   -1.19333600   -1.61024800
 C                  1.20520700    1.86388700    2.58318000
 C                  3.83586900   -0.16282500   -0.90192000
 H                  4.26399100   -2.24058000   -1.36934700
 H                  0.39403900    1.86947300    3.33304700
 H                  2.27855900    1.50654400    4.99715100
 C                  3.21799600    0.51360100    1.82943800
 C                  2.96721800    1.20790600    4.18913900
 H                  4.14472200    0.07261700    2.23449900
 C                  2.19472800    0.74750900    2.95306300
 H                  3.61208900    0.39919900    4.57353500
 P                  2.63568400   -0.54214700    0.43632400
 Ru                 0.39566000   -0.36690400    0.04524400
 H                  4.75553100   -1.79343100    2.19443500
 H                 -4.45729200    1.05072300    2.80742800
 H                 -2.50140100    0.40702600    1.49639300
 C                 -3.63403500    0.52413800    3.30307300
 C                 -2.51245800    0.15959800    2.55799000
 C                  1.44613300   -0.54700100    3.32867300
 C                  4.16269300   -2.58251900    1.72077700
 H                  1.03655700   -0.43828000    4.34712500
 C                  3.09516400   -2.26886900    0.87193300
 H                 -4.59392300    0.46976300    5.22564600
 C                 -3.70480100    0.19462300    4.65094400
 H                  2.16487900   -1.38388100    3.36072200
 P                  0.04126700   -1.01469600    2.20135200
 C                 -1.44671300   -0.51450900    3.15772400
 H                  5.32726800   -4.14423600    2.64208200
 C                  4.49641900   -3.91173000    1.96996800
 C                 -2.65993400   -0.50760700    5.25566700
 C                 -1.53792100   -0.86196000    4.51655500
 C                  2.38526100   -3.30832500    0.26010600
 H                 -2.72243300   -0.78903400    6.31107300
 H                  1.55439200   -3.07030700   -0.41202900
 H                 -0.73978400   -1.43212700    5.00565500
 C                  3.78381400   -4.93984000    1.35550800
 C                 -0.03742400   -2.85069000    2.28000000
 C                  2.73375200   -4.63579800    0.49298800
 H                 -1.24771300   -2.97604500    0.46913500
 H                  1.15698300   -3.10199700    4.08040400
 H                  4.05048400   -5.98257400    1.54952900
 C                 -0.77366000   -3.52023100    1.29369800
 C                  0.57483100   -3.59454500    3.29499400
 H                  2.16937200   -5.43508700    0.00398100
 C                 -0.89436100   -4.90639100    1.32432000
 C                  0.45677000   -4.98226600    3.31889000
 H                 -1.47361100   -5.40686200    0.54341100
 H                  0.94365300   -5.55183400    4.11584600
 C                 -0.27864200   -5.64077400    2.33584800
 H                 -0.37276200   -6.73025400    2.35981600
 O                  0.59738500   -1.25484800   -1.75282000
 C                  1.39825000   -1.43678700   -2.79941400
 C                  1.85788100   -0.34090500   -3.55021600
 C                  1.72207300   -2.73365900   -3.23649100
 C                  2.62320600   -0.53871300   -4.69268500
 H                  1.58707300    0.66770500   -3.22313800
 C                  2.49447800   -2.91916500   -4.37994600
 H                  1.33593600   -3.59345800   -2.67728900
 C                  2.95424500   -1.82716200   -5.11489800
 H                  2.96504800    0.33278600   -5.26161000
 H                  2.72979600   -3.93677900   -4.70722800
 H                 -1.42832000   -0.05543500   -0.69740100
 C                 -5.55733600   -0.64393800    0.77066200
 C                 -6.29501600   -1.02649900    1.88154600
 C                 -7.02111000   -0.09472200    2.63269800
 C                 -7.00452300    1.23957600    2.21074000
 C                 -6.26936800    1.64059500    1.10195600
 C                 -5.48958100    0.71972100    0.32089200
 H                 -5.01492800   -1.39674900    0.18403000
 H                 -6.30745500   -2.08393100    2.17434800
 H                 -7.58658600    1.98849200    2.76299600
 H                 -6.29111700    2.68747800    0.77369900
 O                 -4.77912400    1.08392500   -0.67075100
 C                 -2.36065200   -0.69442900   -0.71796400
 H                 -3.18266600    0.05823000   -0.63837900
 H                 -2.42704800   -1.37821300    0.13975500
 C                 -2.50461900   -1.45017000   -2.01890700
 C                 -2.09138800   -0.60579600   -3.22240900
 H                 -2.57001800   -0.97411300   -4.14988100
 H                 -0.99850900   -0.70595400   -3.34993700
 O                 -1.81178400   -2.67582200   -2.05095300
 O                 -2.42640700    0.74000200   -2.98846300
 C                 -1.91483200    1.70619200   -3.77191900
 C                 -2.30820600    3.01619100   -3.45820900
 C                 -1.02564500    1.48108800   -4.82955700
 C                 -1.81038500    4.08428500   -4.18936300
 H                 -3.01842100    3.14815300   -2.63576300
 C                 -0.53561100    2.56948900   -5.55636700
 H                 -0.71636800    0.46841100   -5.09922800
 C                 -0.91840700    3.87047600   -5.24566600
 H                 -2.12664000    5.10051900   -3.93596200
 H                  0.15381200    2.38241200   -6.38639300
 H                 -0.53514300    4.71463700   -5.82592600
 H                 -7.60810400   -0.40476100    3.50274300
 H                  3.55402100   -1.97914100   -6.01648100
 H                 -3.58064800   -1.69567900   -2.09903100
 H                 -0.87004300   -2.44142300   -1.98546000

128
C1
 H                  3.07885500   -0.09667500    6.16725700
 H                  3.23729400   -2.46850900    5.42218400
 C                  2.59990600   -0.41146200    5.23546900
 C                  2.69434500   -1.73775800    4.81533100
 H                  1.81886600    1.55556600    4.77923000
 C                  1.89650200    0.50987000    4.46386200
 C                  2.09595200   -2.13787100    3.62267500
 H                  2.16741100   -3.18864000    3.31959700
 H                 -4.00043600   -1.66940100    2.97552900
 H                 -4.10562000   -4.13858400    3.34429200
 H                  5.51699500    3.27038100    4.02877400
 H                  6.46578200    1.07425900    3.34132100
 C                  1.30536900    0.11173700    3.26690000
 C                 -3.14716600   -2.30544800    2.71419900
 C                 -3.20379000   -3.68274300    2.92574600
 C                  1.41081000   -1.21255000    2.82714800
 H                 -1.96977300   -0.65601100    1.94921100
 C                  5.02567900    2.68210800    3.24790500
 C                 -2.00331700   -1.73133000    2.16814400
 C                  5.55660000    1.45256900    2.86433500
 H                  0.77333500    0.84893300    2.64894400
 C                 -2.10614200   -4.47571800    2.60041900
 H                 -2.14486500   -5.55725000    2.76029300
 H                  3.43968000    4.12023900    2.93414300
 C                  3.86761900    3.15812700    2.63410600
 C                 -0.89321600   -2.51907800    1.84865900
 H                  2.11698100   -3.59516100    1.31026600
 C                 -0.95154500   -3.89720400    2.07359600
 C                  4.93425600    0.69912100    1.86981600
 H                  5.37339500   -0.26056800    1.57875400
 H                  3.76811600   -1.65262600    1.09691100
 H                 -0.09844500   -4.54066200    1.83591800
 H                  4.18230800   -4.03153500    0.12891700
 P                  0.60075900   -1.64119500    1.21316300
 C                  3.23711900    2.40588900    1.64771100
 C                  1.62427800   -3.02168500    0.50472200
 C                  3.76801600    1.16877400    1.25806800
 H                  2.29800700    2.74332600    1.19033900
 H                  0.91904000   -3.71699900    0.01071200
 H                  3.01640800   -4.67684300   -1.05967300
 C                  3.56847300   -1.44659400    0.02947700
 C                  3.59971000   -3.78442100   -0.77545000
 H                  4.55519700   -1.46601800   -0.46559600
 C                  2.68478400   -2.58466400   -0.52731300
 H                  4.31302300   -3.57186000   -1.59074500
 P                  2.84039600    0.25647100   -0.04443200
 Ru                 0.43982800    0.20576300   -0.00708700
 H                  5.14111000   -0.38203600   -1.97593800
 H                 -3.83734200   -3.39710800   -0.89621500
 H                 -1.99524800   -1.79522300   -0.43531200
 C                 -2.97676800   -3.35155200   -1.57174900
 C                 -1.94384100   -2.45489700   -1.30472900
 C                  2.03432700   -2.21702600   -1.87915700
 C                  4.61424400    0.52030600   -2.30355500
 H                  1.77508700   -3.14838300   -2.41369900
 C                  3.53046500    1.02159200   -1.57684200
 H                 -3.73798100   -4.84592300   -2.93071600
 C                 -2.92136200   -4.15324300   -2.70699900
 H                  2.77820000   -1.68656400   -2.50153600
 P                  0.50340500   -1.15103600   -1.76834200
 C                 -0.83944600   -2.36221200   -2.15112400
 H                  5.88698400    0.75226400   -4.02937000
 C                  5.04309700    1.16056300   -3.46514400
 C                 -1.82919000   -4.05889300   -3.57073300
 C                 -0.79427000   -3.17178100   -3.29416000
 C                  2.88919700    2.18519400   -2.02469300
 H                 -1.78803100   -4.67688200   -4.47248200
 H                  2.02676100    2.56979900   -1.46295900
 H                  0.04602500   -3.10085300   -3.99375600
 C                  4.40325600    2.31733700   -3.90271000
 C                  0.57280300   -0.13839200   -3.31128700
 C                  3.33055700    2.83140000   -3.17574800
 H                 -0.49269100    1.45614500   -2.33200800
 H                  1.69386400   -1.52374000   -4.55415100
 H                  4.73903000    2.81815600   -4.81549500
 C                 -0.03115100    1.12210700   -3.26919600
 C                  1.19375700   -0.55073200   -4.49526200
 H                  2.81834500    3.73614900   -3.51718700
 C                 -0.02635000    1.95316100   -4.38543100
 C                  1.19779600    0.27882500   -5.61494400
 H                 -0.50282200    2.93709300   -4.32910600
 H                  1.68981900   -0.05352800   -6.53373000
 C                  0.58744000    1.53106500   -5.56309600
 H                  0.59654800    2.18110800   -6.44290800
 O                  0.41467900    2.17331400    0.34584600
 H                 -1.21699700    0.22110200   -0.01874400
 C                 -3.54645000    0.04791600   -2.70254500
 C                 -3.27420100   -0.04525900   -4.06802200
 C                 -4.12371100   -0.73773400   -4.92529000
 C                 -5.26741300   -1.34481400   -4.40525200
 C                 -5.54626300   -1.26831600   -3.04741900
 C                 -4.68251700   -0.58046000   -2.18910900
 H                 -2.85137100    0.58693900   -2.04989500
 H                 -2.37045200    0.43225900   -4.46111700
 H                 -5.95033200   -1.88883800   -5.06501700
 H                 -6.42939600   -1.74406200   -2.61171100
 O                 -5.00991400   -0.64018200   -0.87252500
 C                 -4.29422600    0.06650000    0.08714200
 H                 -4.48405200   -0.41513100    1.06072900
 H                 -3.18899600    0.02630900   -0.04526600
 C                 -4.69934100    1.51483800    0.17419700
 C                 -4.21212700    2.30403600    1.37087800
 H                 -5.10270100    2.76861100    1.83968300
 H                 -3.58630400    3.13166000    0.97903700
 O                 -5.37888400    2.06118400   -0.65621400
 O                 -3.49913900    1.50691000    2.27513100
 C                 -2.90600300    2.10938500    3.34170000
 C                 -2.08812100    1.30328000    4.14190100
 C                 -3.07241600    3.45989500    3.65915800
 C                 -1.43956300    1.84781100    5.24191800
 H                 -1.96970300    0.24672200    3.88800600
 C                 -2.41366600    3.99180000    4.76897800
 H                 -3.70507800    4.10990900    3.05059500
 C                 -1.59409100    3.19788000    5.56290100
 H                 -0.80070200    1.20291400    5.85329300
 H                 -2.54812700    5.05120300    5.00685600
 H                 -1.08082200    3.62429300    6.42883600
 H                 -3.89661800   -0.80186600   -5.99281800
 C                 -0.66829800    2.99095200    0.65783000
 H                 -1.46736400    2.38931400    1.14888000
 C                 -1.25468900    3.60924800   -0.60063600
 H                 -1.71971300    2.83804200   -1.23973200
 H                 -2.02559900    4.36713400   -0.37418600
 H                 -0.45382300    4.10086200   -1.18351900
 C                 -0.21378800    4.05469900    1.64362200
 H                 -1.04219500    4.71552000    1.95246900
 H                  0.19710200    3.58090200    2.55354200
 H                  0.57973200    4.67686500    1.19071700

128
C2
 H                  2.78787900   -0.50518300    6.31100100
 H                  2.92281600   -2.83461400    5.44357300
 C                  2.38821700   -0.74359600    5.32109500
 C                  2.46862800   -2.04837000    4.83354100
 H                  1.73049300    1.28060700    4.91537400
 C                  1.79603100    0.25147100    4.54749100
 C                  1.95587400   -2.35882700    3.57601500
 H                  1.99310400   -3.39647700    3.22390400
 H                 -3.88277300   -1.56005000    3.13973000
 H                 -4.36067000   -4.00266900    2.86423000
 H                  5.36604500    3.11230000    4.19142100
 H                  5.68008100    0.64271800    4.02037100
 C                  1.30145100   -0.05385900    3.28187400
 C                 -3.13024400   -2.23307300    2.71839300
 C                 -3.39348300   -3.59302700    2.56049400
 C                  1.38127500   -1.35875000    2.78355200
 H                 -1.71875800   -0.64281100    2.41751900
 C                  4.89016200    2.55105400    3.38217600
 C                 -1.90525600   -1.71657300    2.31281900
 C                  5.06707200    1.17422800    3.28658100
 H                  0.86495000    0.73949000    2.66047300
 C                 -2.42249600   -4.42959600    2.01394300
 H                 -2.62276900   -5.49838200    1.89654500
 H                  3.96370000    4.29378500    2.50071500
 C                  4.10739900    3.21111300    2.43670500
 C                 -0.93890000   -2.54251700    1.72793900
 H                  2.05413800   -3.68693700    1.12103800
 C                 -1.19803600   -3.91001400    1.59712900
 C                  4.45354300    0.45838500    2.26123400
 H                  4.60190700   -0.62379600    2.23395400
 H                  3.70941600   -1.72783300    1.01545500
 H                 -0.46089300   -4.58453600    1.15097700
 H                  4.14337400   -4.04634600   -0.03209000
 P                  0.59132600   -1.71217700    1.15002500
 C                  3.50137800    2.50220600    1.40496700
 C                  1.58160300   -3.05479700    0.34723900
 C                  3.65869100    1.11143700    1.31208100
 H                  2.87387100    3.02555600    0.67960200
 H                  0.86342300   -3.69943800   -0.19188100
 H                  3.00036100   -4.63843800   -1.26898000
 C                  3.51322800   -1.45858900   -0.03544700
 C                  3.57786700   -3.76000800   -0.93539100
 H                  4.50078600   -1.42134000   -0.52616300
 C                  2.65434900   -2.57486300   -0.65424100
 H                  4.30477000   -3.51197400   -1.72752600
 P                  2.77463700    0.23525500   -0.04201800
 Ru                 0.48052000    0.21315600   -0.01041700
 H                  5.26060900   -0.06869800   -1.71920100
 H                 -3.62717600   -3.88484700   -1.27451500
 H                 -1.98107000   -2.22237500   -0.54873400
 C                 -2.78829500   -3.64388400   -1.93296300
 C                 -1.85556000   -2.69307400   -1.52490200
 C                  2.04288100   -2.13643800   -1.99994600
 C                  4.64331000    0.73545600   -2.13259100
 H                  1.80321500   -3.02929500   -2.60303300
 C                  3.42573000    1.08618700   -1.53853300
 H                 -3.42449600   -4.96578000   -3.51118000
 C                 -2.67616700   -4.23847200   -3.18378500
 H                  2.80443400   -1.56629700   -2.56140500
 P                  0.49444000   -1.11080400   -1.87814700
 C                 -0.79254000   -2.33892600   -2.35884000
 H                  6.04568300    1.12522700   -3.72194800
 C                  5.09652900    1.41393700   -3.26127300
 C                 -1.62633000   -3.88354600   -4.03114800
 C                 -0.69526900   -2.93595500   -3.62512000
 C                  2.68217600    2.14537000   -2.07515000
 H                 -1.54405400   -4.33392300   -5.02443900
 H                  1.73345400    2.42877700   -1.60639700
 H                  0.10714900   -2.64632300   -4.31345500
 C                  4.34889500    2.46242900   -3.79382400
 C                  0.51558300    0.00940700   -3.33209600
 C                  3.14840800    2.83256500   -3.19281400
 H                 -1.13132600    1.19540200   -2.50198800
 H                  2.14736300   -0.91042600   -4.43885700
 H                  4.70603000    2.99391300   -4.68061000
 C                 -0.43294100    1.04143800   -3.33454600
 C                  1.39322700   -0.11632800   -4.41454000
 H                  2.55404500    3.65414900   -3.60288400
 C                 -0.50437600    1.92741100   -4.40535800
 C                  1.32321200    0.77830100   -5.48051000
 H                 -1.25900200    2.71973300   -4.38138200
 H                  2.01867900    0.67441400   -6.31874200
 C                  0.37365300    1.79881200   -5.47989500
 H                  0.31929100    2.49531400   -6.32176000
 O                  0.70781200    2.10068300    0.49692300
 H                 -1.40405000    0.54503800    0.44295900
 C                 -4.11559200   -0.07428500   -3.01227700
 C                 -4.20753900   -0.96840200   -4.07168500
 C                 -5.03166500   -2.09538500   -4.00290300
 C                 -5.75602600   -2.31459700   -2.82654600
 C                 -5.64983000   -1.44998200   -1.74519000
 C                 -4.84042700   -0.27561800   -1.79757300
 H                 -3.51056000    0.83466600   -3.09907600
 H                 -3.62774500   -0.77268400   -4.98329600
 H                 -6.41514100   -3.18907500   -2.75060200
 H                 -6.21715900   -1.61970600   -0.82257900
 O                 -4.77506200    0.53160600   -0.79847700
 C                 -2.32272700    0.33771900   -0.18606800
 H                 -2.91343300   -0.36260100    0.41662900
 H                 -2.12272400   -0.10570500   -1.16713100
 C                 -3.01500400    1.66228500   -0.39033300
 C                 -3.68762900    2.25469100    0.84206500
 H                 -4.77659400    2.09948700    0.78197100
 H                 -3.45880700    3.33563600    0.83768500
 O                 -2.72214100    2.38627800   -1.33181300
 O                 -3.14866800    1.63330000    2.00364400
 C                 -2.97709600    2.34026700    3.13806000
 C                 -2.10716800    1.79523000    4.09444700
 C                 -3.60530700    3.56241500    3.40060200
 C                 -1.85970400    2.46963700    5.28236500
 H                 -1.61753600    0.83945900    3.88066400
 C                 -3.34246900    4.23082800    4.59673300
 H                 -4.30881400    3.98798100    2.68139200
 C                 -2.46999500    3.69833200    5.54106500
 H                 -1.17403500    2.02970700    6.01362900
 H                 -3.83997200    5.18613000    4.78994300
 H                 -2.27130100    4.23119700    6.47473100
 H                 -5.11461800   -2.78300200   -4.85095700
 C                 -0.20380900    3.10573500    0.85660700
 H                 -1.21307500    2.67539900    1.00845700
 C                 -0.28192200    4.12860900   -0.25866800
 H                 -0.62881900    3.65519400   -1.19147200
 H                 -0.99313700    4.93466600   -0.01115200
 H                  0.71376500    4.58154600   -0.42247500
 C                  0.22269200    3.73522800    2.17094800
 H                 -0.53037100    4.46258800    2.52030500
 H                  0.33393300    2.97226600    2.96082500
 H                  1.18846600    4.25869300    2.05913500

97
D1
 H                  3.24952500   -5.32746300    3.11189700
 H                  3.71206100   -4.85826600    0.70881700
 C                  2.57156200   -4.69203800    2.53442900
 C                  2.82715400   -4.43369000    1.19232600
 H                  1.23414500   -4.32844600    4.19616500
 C                  1.44461700   -4.13175600    3.14053500
 C                  1.96015700   -3.62567700    0.45485500
 H                  2.19177800   -3.43685800   -0.59877400
 H                 -5.18100600   -2.84656300    1.14403400
 H                 -5.04325700   -5.25620600    0.50725400
 H                  6.59985800   -1.58661800    2.33346900
 H                  6.75764100   -0.21463700    0.25736100
 C                  0.58399400   -3.32421400    2.40643300
 C                 -4.22933700   -3.27977300    0.82056200
 C                 -4.15225500   -4.62228700    0.46493900
 C                  0.82848000   -3.06250200    1.04939300
 H                 -3.17718100   -1.41315800    1.04576900
 C                  5.69253700   -1.19047300    1.86762300
 C                 -3.09402400   -2.46818600    0.76856700
 C                  5.78138600   -0.42198900    0.70595900
 H                 -0.29133800   -2.87426700    2.89136600
 C                 -2.92952100   -5.16155600    0.06119900
 H                 -2.85795900   -6.21890300   -0.21154000
 H                  4.36458800   -2.05513000    3.33737100
 C                  4.44705700   -1.44920000    2.42995700
 C                 -1.87000700   -2.99847700    0.35893100
 H                  0.56589000   -3.11714900   -1.73119500
 C                 -1.79656800   -4.35649400    0.01371000
 C                  4.62888700    0.08970700    0.11922700
 H                  4.71196700    0.70416900   -0.78491100
 H                  2.57214800   -1.44193200   -1.47770100
 H                 -0.83753500   -4.79509100   -0.28601900
 H                  1.81359700   -2.43763000   -3.63701700
 P                 -0.36620000   -1.91857400    0.21830700
 C                  3.28996100   -0.94577700    1.83413200
 C                 -0.01470300   -2.18606200   -1.60437500
 C                  3.36826000   -0.16696900    0.67882200
 H                  2.30965300   -1.16960500    2.26225300
 H                 -0.99320500   -2.40025200   -2.07211300
 H                  0.17816400   -2.09685400   -4.26189400
 C                  1.95892800   -0.56117400   -1.73963800
 C                  1.05158700   -1.64833100   -3.75806000
 H                  2.56167400   -0.00205000   -2.47793800
 C                  0.65913400   -1.05320800   -2.40214700
 H                  1.46931400   -0.87649700   -4.42744600
 P                  1.83213400    0.44616300   -0.16390400
 Ru                -0.26432800    0.35153900    0.84382400
 H                  2.14683500    1.96898900   -2.80886000
 H                 -5.75738700    2.62917000   -1.09734800
 H                 -3.30346300    2.92171900   -1.05928800
 C                 -5.10944000    1.76890400   -1.28927000
 C                 -3.72471000    1.93104500   -1.26557700
 C                 -0.31996500    0.09783600   -2.69518600
 C                  2.47551900    2.59928900   -1.97548100
 H                 -1.14859400   -0.28387300   -3.31918700
 C                  2.46080600    2.11336500   -0.66549400
 H                 -6.75155500    0.39171100   -1.56815300
 C                 -5.66560200    0.51952300   -1.55540000
 H                  0.20230000    0.85033100   -3.31362300
 P                 -1.04632900    1.00421900   -1.22486600
 C                 -2.87112100    0.84170400   -1.50133200
 H                  2.88833900    4.26366300   -3.28226800
 C                  2.89487200    3.90133900   -2.24972800
 C                 -4.82802500   -0.56576600   -1.80401800
 C                 -3.44548000   -0.40576400   -1.77340800
 C                  2.87515300    2.96709900    0.36761100
 H                 -5.25021300   -1.55457600   -2.00690400
 H                  2.87314900    2.59987200    1.40180600
 H                 -2.81095800   -1.28337100   -1.93821700
 C                  3.30933600    4.73610400   -1.21719800
 C                 -0.84162400    2.76971600   -1.75391900
 C                  3.29937500    4.26286800    0.09620200
 H                 -0.14077700    3.37712300    0.18297300
 H                 -1.51600200    2.46616300   -3.79302100
 H                  3.63957900    5.75646200   -1.43258600
 C                 -0.40252200    3.71421700   -0.82568100
 C                 -1.14524000    3.18843700   -3.05569100
 H                  3.62867600    4.90903900    0.91544700
 C                 -0.26962000    5.05495300   -1.18436600
 C                 -1.00040900    4.52372500   -3.42075700
 H                  0.08198100    5.78167300   -0.44583100
 H                 -1.23868100    4.83876800   -4.44118700
 C                 -0.56408100    5.46070700   -2.48297000
 H                 -0.45389600    6.51098900   -2.76891200
 O                 -3.44984300    0.57619800    1.68266400
 C                 -2.14515600    0.59121700    2.13887700
 C                 -1.38121300    1.80652700    2.05206300
 C                 -1.94704100   -0.24390200    3.34198500
 C                 -0.04581300    1.71157900    2.49683800
 H                 -1.81313500    2.73086100    1.64754200
 C                 -0.68389400   -0.33057300    3.78674400
 H                 -2.82509800   -0.67291300    3.83504400
 C                  0.33183400    0.39816400    2.99518800
 H                  0.62477200    2.57916100    2.48813900
 H                 -0.41232900   -0.85557000    4.70916600
 H                 -3.51032100    1.05067000    0.84210200
 H                  1.37562100    0.29655200    3.31397700

86
I8
 H                  3.05159000   -6.29597100    0.74852000
 H                  3.89343000   -4.88283500   -1.12543000
 C                  2.48732000   -5.41605300    0.42606200
 C                  2.95443000   -4.63074300   -0.62338500
 H                  0.92145700   -5.68246400    1.89358200
 C                  1.29729500   -5.07088600    1.06786000
 C                  2.23566500   -3.50887000   -1.03329300
 H                  2.63518200   -2.90300300   -1.85324500
 H                 -4.72820300   -1.99837700    0.33038500
 H                 -5.21332300   -3.68244600   -1.43921500
 H                  6.62253100   -3.49673700    1.58451100
 H                  4.42455500   -3.51457800    2.76033700
 C                  0.58245300   -3.94976300    0.65975700
 C                 -3.92510600   -2.36206500   -0.31756500
 C                 -4.19560900   -3.30279600   -1.30793700
 C                  1.03962700   -3.15536800   -0.40113700
 H                 -2.40389800   -1.10577700    0.59717500
 C                  5.84180900   -2.78417500    1.30150000
 C                 -2.63076700   -1.86860700   -0.16109100
 C                  4.61552500   -2.79208600    1.96078100
 H                 -0.34955000   -3.68319000    1.17281800
 C                 -3.16826800   -3.76435300   -2.13199800
 H                 -3.37804500   -4.51015700   -2.90460700
 H                  7.04412500   -1.84483000   -0.23079000
 C                  6.07658600   -1.86156900    0.28048500
 C                 -1.60112700   -2.31862600   -0.98777300
 H                  1.18655700   -1.98031000   -2.96205900
 C                 -1.87401000   -3.28039500   -1.96729000
 C                  3.61900900   -1.89110700    1.58796900
 H                  2.63760900   -1.90161600    2.08043600
 H                  3.17805900   -0.73568200   -2.03557800
 H                 -1.06547100   -3.65907800   -2.60464200
 H                  2.51442300   -0.48572000   -4.34681900
 P                  0.08986800   -1.61422100   -0.77751200
 C                  5.08473800   -0.95383100   -0.07998600
 C                  0.57630900   -1.17572200   -2.51536700
 C                  3.84141200   -0.96895000    0.56409800
 H                  5.28693700   -0.21716400   -0.86702500
 H                 -0.35363200   -1.13960500   -3.10907600
 H                  0.92630000    0.19856600   -4.78541500
 C                  2.59918000    0.16867400   -1.77172700
 C                  1.77853600    0.29595800   -4.09056700
 H                  3.23731300    1.01739300   -2.07745600
 C                  1.31622700    0.16835700   -2.63511100
 H                  2.25022800    1.27699600   -4.27217800
 P                  2.45303300    0.17965400    0.10726500
 Ru                 0.29889600    0.10643800    0.69011100
 H                  2.79364600    2.87421400   -1.25096400
 H                 -5.64141700    1.44046800   -0.43487000
 H                 -3.30950300    1.89599200    0.27031200
 C                 -4.81299600    1.18598700   -1.10325300
 C                 -3.50635900    1.45151900   -0.71414300
 C                  0.38718700    1.37375900   -2.36604800
 C                  3.20739300    2.92602600   -0.23844000
 H                 -0.23604400    1.56371200   -3.26014400
 C                  3.23344700    1.79129300    0.57823200
 H                 -6.09571600    0.35646500   -2.63853900
 C                 -5.06886700    0.58317200   -2.33731800
 H                  1.01543000    2.27712200   -2.26601600
 P                 -0.72960300    1.40723300   -0.84547300
 C                 -2.42419900    1.15273300   -1.55653600
 H                  3.64602500    5.02812900   -0.43057300
 C                  3.68566300    4.15243700    0.22450300
 C                 -4.00629500    0.27096900   -3.17818700
 C                 -2.69596400    0.56339500   -2.79525600
 C                  3.75092600    1.91672600    1.87619600
 H                 -4.19262900   -0.20396600   -4.14632000
 H                  3.77327400    1.04070300    2.53533300
 H                 -1.88151400    0.31754000   -3.48547800
 C                  4.19220000    4.26410200    1.51487000
 C                 -0.76535100    3.25158400   -0.62683200
 C                  4.22523700    3.13803800    2.34006800
 H                  0.57168900    3.21485300    1.06932600
 H                 -2.07755300    3.63055300   -2.30962000
 H                  4.56305600    5.22610200    1.88054500
 C                  0.00623400    3.84680700    0.37470700
 C                 -1.46886700    4.07706700   -1.51480700
 H                  4.62495900    3.21398200    3.35575400
 C                  0.07179200    5.23421400    0.49363000
 C                 -1.40909400    5.46283800   -1.39320200
 H                  0.68481500    5.67916100    1.28366900
 H                 -1.96949200    6.09343400   -2.09023700
 C                 -0.63812000    6.04545300   -0.38771400
 H                 -0.59233300    7.13447900   -0.29219900
 H                 -0.01698000    1.29534900    1.97237700
 H                  0.75716500    0.90241900    2.20147000

118
I9
 H                 -7.02386400   -0.54088900   -1.96147800
 H                 -5.55663600   -0.88772800   -3.94516000
 C                 -5.96927400   -0.25311900   -1.92296800
 C                 -5.15114700   -0.44606000   -3.03021500
 H                 -6.07365000    0.47297700    0.11190200
 C                 -5.43665400    0.31078300   -0.76259200
 C                 -3.80596700   -0.07676500   -2.98095000
 H                 -3.19140900   -0.23132700   -3.87348000
 H                 -2.29226800    5.72734100   -2.59230800
 H                 -1.99235200    6.43425800   -0.22357000
 H                 -5.71301700   -4.94229600   -1.46885400
 H                 -5.23547700   -3.23280300    0.28041400
 C                 -4.09314600    0.66062100   -0.70900400
 C                 -2.05476700    4.98549800   -1.82406700
 C                 -1.88799800    5.37977100   -0.49648300
 C                 -3.25749000    0.46923100   -1.81813400
 H                 -2.08128500    3.34177000   -3.21434700
 C                 -4.75875600   -4.40718700   -1.46865000
 C                 -1.92576200    3.64409600   -2.17235300
 C                 -4.49121900   -3.45426700   -0.49060700
 H                 -3.67684400    1.07985900    0.21401400
 C                 -1.58790400    4.43186500    0.47860400
 H                 -1.44798000    4.73749900    1.51996600
 H                 -4.00231600   -5.44119300   -3.21101300
 C                 -3.80288900   -4.68407000   -2.44676300
 C                 -1.61307400    2.69111100   -1.19633000
 H                 -1.58211700    0.99552500   -4.05144400
 C                 -1.44171500    3.08910700    0.13401300
 C                 -3.27862400   -2.76524700   -0.49560900
 H                 -3.06266000   -2.00034000    0.25925100
 H                 -1.65556000   -1.66213700   -3.70600400
 H                 -1.16076300    2.34527300    0.89151800
 H                 -0.74592900   -0.49425400   -5.72515700
 P                 -1.47266200    0.90279200   -1.59509400
 C                 -2.59048700   -4.00212700   -2.44710600
 C                 -0.76630100    0.86915600   -3.31834700
 C                 -2.32333000   -3.02514200   -1.47843300
 H                 -1.84093900   -4.24188200   -3.21048400
 H                 -0.14230000    1.77551400   -3.41086300
 H                  0.63922500    0.62113900   -5.57151600
 C                 -0.61574400   -1.68837100   -3.33661900
 C                  0.22906000   -0.34488900   -5.22905000
 H                 -0.13297900   -2.51712600   -3.88371600
 C                  0.08421200   -0.36649700   -3.70609100
 H                  0.91017400   -1.14244100   -5.57297700
 P                 -0.72476700   -2.09082700   -1.51585400
 Ru                -0.32681200   -0.35820300   -0.13283100
 H                  1.40874600   -3.56467700   -3.20105800
 H                  1.72946100    4.81439500    0.51168100
 H                  1.46327500    2.34877000    0.57946000
 C                  1.87635000    4.23494700   -0.40456500
 C                  1.73911400    2.84860500   -0.35851400
 C                  1.51026100   -0.32098700   -3.11112100
 C                  1.37360900   -3.97602700   -2.18687400
 H                  2.18191300    0.27256800   -3.75513800
 C                  0.45002900   -3.49944600   -1.25382300
 H                  2.26843800    5.96493500   -1.63725400
 C                  2.17681800    4.87525600   -1.60285400
 H                  1.94120000   -1.33844000   -3.12125000
 P                  1.66413000    0.26262600   -1.35332600
 C                  1.91276900    2.08337900   -1.51869700
 H                  3.00756300   -5.32848000   -2.58173300
 C                  2.28447000   -4.97611400   -1.84036400
 C                  2.35456900    4.12201200   -2.76214100
 C                  2.22932600    2.73579200   -2.71873300
 C                  0.44365900   -4.06317800    0.03094400
 H                  2.59260500    4.61553000   -3.70927900
 H                 -0.28071800   -3.70248200    0.77288700
 H                  2.37807700    2.17145700   -3.64518100
 C                  2.27689900   -5.51770500   -0.55922800
 C                  3.37594400   -0.32935300   -0.98463200
 C                  1.34649000   -5.06141200    0.37694400
 H                  2.64115200   -2.25963300   -0.33822800
 H                  4.41131300    1.49818400   -1.50983000
 H                  2.99249100   -6.29908900   -0.28775600
 C                  3.52802200   -1.63473000   -0.49976700
 C                  4.51303600    0.46784800   -1.15214500
 H                  1.32591100   -5.48758800    1.38416800
 C                  4.79048700   -2.13930800   -0.20150000
 C                  5.77703200   -0.03579900   -0.84734700
 H                  4.88705500   -3.16170900    0.17645700
 H                  6.65856600    0.59960000   -0.97686600
 C                  5.91908900   -1.33801500   -0.37225100
 H                  6.91160700   -1.72784200   -0.12821300
 C                  1.96578500   -0.51803500    2.52496200
 H                  2.59096300   -0.47092000    1.61634500
 H                  2.11104300   -1.51452000    2.98249900
 C                  0.50204100   -0.33639500    2.10300900
 C                 -0.50649000   -0.77798400    3.16164500
 H                 -1.51984800   -0.60004300    2.75596300
 H                  0.43608100   -1.26013000    1.31755100
 O                  0.23741800    0.85208600    1.55173500
 H                 -0.40219200   -1.86699900    3.36772500
 H                 -1.76514100   -0.58933800    0.60209600
 O                  2.36413300    0.44683400    3.46060400
 O                 -0.29109200   -0.03740400    4.33211900
 C                 -1.08714700   -0.24653800    5.39713400
 C                 -2.17567500   -1.12597600    5.40951500
 C                 -0.77356900    0.48141900    6.55421900
 C                 -2.93661900   -1.26280300    6.57221900
 H                 -2.44097800   -1.70328600    4.52109200
 C                 -1.53991100    0.33376600    7.70048900
 H                  0.08868000    1.15291500    6.51696000
 C                 -2.63019600   -0.54057000    7.71965300
 H                 -3.78680200   -1.95218200    6.57095600
 H                 -1.28254400    0.90787300    8.59592200
 H                 -3.23268700   -0.65578000    8.62478600
 C                  2.89033300    1.61402500    3.01422400
 C                  2.34651900    2.80297300    3.50628400
 C                  3.99293300    1.65410900    2.15546900
 C                  2.91866300    4.02252000    3.15952100
 H                  1.46673600    2.73179600    4.15198600
 C                  4.54878800    2.88190300    1.80325500
 H                  4.42637400    0.72256200    1.77528300
 C                  4.02265000    4.06977100    2.30634800
 H                  2.49130500    4.95021400    3.55373600
 H                  5.41216300    2.90379600    1.12991800
 H                  4.46688000    5.03030000    2.02939700

120
TS1
 Ru                -0.12173600    0.08027100    0.36934500
 C                 -0.78323300    1.28857900   -2.95255000
 C                 -1.05733400   -0.22462200   -2.96801900
 H                 -2.14814500   -0.37902500   -3.00724300
 H                 -0.65211000   -0.65078400   -3.90171300
 C                 -1.66747300    2.03169100   -1.91843300
 H                 -1.18545600    2.98620800   -1.64379500
 H                 -2.63109700    2.30895300   -2.37479000
 C                 -1.13932900    1.83360000   -4.33492100
 H                 -1.05488300    2.93352000   -4.35715200
 H                 -0.46342400    1.42626200   -5.10600300
 H                 -2.17368800    1.56421600   -4.61158800
 C                  0.71148600    1.55334500   -2.71104900
 H                  0.99181700    2.54109600   -3.11597300
 H                  1.29724700    0.80697600   -3.27495800
 P                 -0.41111500   -1.20293800   -1.51739600
 P                 -1.97228600    1.09743100   -0.35547200
 P                  1.20874200    1.50410500   -0.92226500
 C                 -2.69834500    2.28757800    0.83073200
 C                 -3.07169900    1.75877600    2.07305300
 C                 -2.91496100    3.64018500    0.55824000
 C                 -3.65367700    2.57959000    3.03235800
 H                 -2.87667600    0.69874900    2.28364300
 C                 -3.49226300    4.46018700    1.52736800
 H                 -2.62792400    4.07282100   -0.40559000
 C                 -3.86150900    3.93232300    2.76239700
 H                 -3.93296400    2.16149100    4.00394700
 H                 -3.65408200    5.52052900    1.31195900
 H                 -4.31281100    4.57926500    3.52012100
 C                 -3.49468800    0.09612800   -0.72209800
 C                 -4.43330800    0.51758200   -1.67522500
 C                 -3.76700500   -1.05793300    0.02328000
 C                 -5.59752000   -0.21364600   -1.89666700
 H                 -4.28073800    1.42930600   -2.26048100
 C                 -4.94046300   -1.77763800   -0.19064300
 H                 -3.03668700   -1.38353500    0.77017900
 C                 -5.85459200   -1.36556300   -1.15514300
 H                 -6.31375400    0.12845700   -2.64960300
 H                 -5.12367200   -2.68065200    0.40014100
 H                 -6.77108300   -1.93703100   -1.32922400
 C                 -1.51923400   -2.68104400   -1.51453000
 C                 -1.30457700   -3.61898800   -0.49937200
 C                 -2.51922200   -2.92601200   -2.46143600
 C                 -2.10358600   -4.75315400   -0.39966100
 H                 -0.51442800   -3.46154400    0.24139900
 C                 -3.30985400   -4.06967700   -2.36989200
 H                 -2.71311200   -2.22516700   -3.27855300
 C                 -3.11363700   -4.97891200   -1.33334800
 H                 -1.93022600   -5.45854000    0.41858000
 H                 -4.09451400   -4.24232600   -3.11276400
 H                 -3.74545500   -5.86872100   -1.25681700
 C                  1.12079800   -2.02456000   -2.14747800
 C                  1.22324800   -2.48094400   -3.46858200
 C                  2.15550600   -2.30336100   -1.25081600
 C                  2.35467700   -3.17197900   -3.89137500
 H                  0.40649200   -2.31939400   -4.18068600
 C                  3.27432900   -3.02327100   -1.66895600
 H                  2.10404900   -1.93572700   -0.22009500
 C                  3.38290300   -3.44730500   -2.98935100
 H                  2.42551700   -3.51445000   -4.92795700
 H                  4.06893200   -3.24003500   -0.94848600
 H                  4.26615900   -4.00259300   -3.31828700
 C                  1.19500100    3.30940000   -0.52314500
 C                  0.43088300    3.78844400    0.53821600
 C                  1.94148400    4.21541400   -1.29095200
 C                  0.38700300    5.15451600    0.81978800
 H                 -0.11179200    3.07237500    1.15915000
 C                  1.89832500    5.57675400   -1.01140400
 H                  2.57748700    3.85364500   -2.10772500
 C                  1.11532900    6.04993600    0.04388000
 H                 -0.21848200    5.50979200    1.66050600
 H                  2.48487800    6.27470100   -1.61604800
 H                  1.08400300    7.12120200    0.26375300
 C                  3.02300200    1.21276700   -0.98463400
 C                  3.65242600    0.47510100   -1.98942700
 C                  3.79097000    1.70593700    0.07988700
 C                  5.02806600    0.24500800   -1.93951300
 H                  3.08182900    0.04987600   -2.82118500
 C                  5.15898000    1.47318700    0.13013900
 H                  3.30408000    2.26579000    0.88576000
 C                  5.78263300    0.74287600   -0.88246400
 H                  5.50431100   -0.33620000   -2.73509900
 H                  5.74293100    1.85535100    0.97198100
 H                  6.86004500    0.55820100   -0.84132700
 O                 -1.31202700   -1.06560900    1.66122000
 C                 -1.04049800   -2.13430900    2.36565200
 C                  0.22750600   -2.75388900    2.39962500
 C                 -2.06736900   -2.72427700    3.14168100
 C                  0.45231600   -3.89913700    3.15858300
 H                  1.04113400   -2.30764700    1.81985800
 C                 -1.83166900   -3.86843400    3.89336600
 C                 -0.57186600   -4.47366100    3.91060100
 H                  1.45576400   -4.34001800    3.16174600
 H                 -2.64913900   -4.29704300    4.48369700
 H                 -0.39132600   -5.37152800    4.50817000
 O                  2.46447600   -0.46390100    1.44211700
 C                  3.30964800   -1.16917800    2.19873500
 C                  4.42838000   -1.75420600    1.58566500
 C                  3.11245300   -1.36159400    3.57423500
 C                  5.31515500   -2.52705100    2.32821900
 C                  4.01011100   -2.13086100    4.30837700
 H                  2.23253900   -0.91908100    4.05327900
 C                  5.11251800   -2.72440600    3.69412400
 H                  6.18343100   -2.97430400    1.83321300
 H                  3.83604500   -2.27570200    5.37912900
 H                  5.81066800   -3.33213400    4.27650000
 H                  4.58994900   -1.56210800    0.51893200
 H                 -3.05222300   -2.24099800    3.14145600
 C                 -0.38092400    0.40245200    4.20800000
 H                 -0.04219400   -0.64234300    4.12761400
 H                 -1.40915300    0.44123100    3.81537600
 H                 -0.40858500    0.66799900    5.27836400
 C                  0.53602100    1.35347400    3.45917400
 H                  1.54553200    1.25037700    3.93071700
 C                  0.11738800    2.79775800    3.68773400
 H                 -0.88134600    2.99437400    3.25673300
 H                  0.06236100    3.02260300    4.76586900
 H                  0.83795900    3.49423500    3.23075200
 O                  0.71242500    1.07344600    2.09564100
 H                  1.80004300    0.21065700    1.91792400

107
TS2
 H                 -6.49678800   -0.34539400   -1.99152900
 H                 -4.70112000   -1.22650300   -3.48152000
 C                 -5.45287700   -0.06695600   -1.81973300
 C                 -4.45126000   -0.55908700   -2.65146300
 H                 -5.88918200    1.18309800   -0.10469600
 C                 -5.11690600    0.78600900   -0.76982700
 C                 -3.12044600   -0.21291300   -2.42540800
 H                 -2.35967700   -0.62488700   -3.09536800
 H                 -2.10636800    5.54943600   -2.81494700
 H                 -1.47584600    6.77689900   -0.73987100
 H                 -4.60649000   -5.30448200   -0.88991600
 H                 -4.84250400   -2.94992200   -0.08012800
 C                 -3.78830500    1.13631200   -0.54930300
 C                 -1.74108700    5.00043400   -1.94187800
 C                 -1.38989000    5.68681100   -0.77833400
 C                 -2.76829100    0.63139000   -1.36618300
 H                 -1.94009000    3.07858200   -2.89524100
 C                 -3.72316900   -4.66924800   -0.77378400
 C                 -1.63870500    3.61442000   -1.98753600
 C                 -3.85672900   -3.35922100   -0.32411500
 H                 -3.54430400    1.80215200    0.28414900
 C                 -0.93816500    4.98240100    0.33303800
 H                 -0.66331400    5.51556500    1.24828100
 H                 -2.34168000   -6.20211900   -1.42289900
 C                 -2.45687000   -5.17245000   -1.07124600
 C                 -1.16965900    2.90164400   -0.87606800
 H                 -0.89233200    0.75275800   -3.35523900
 C                 -0.82320400    3.59262100    0.28652800
 C                 -2.73283200   -2.54856700   -0.17074200
 H                 -2.84136500   -1.52792100    0.19638800
 H                 -0.77053600   -1.79326100   -2.67190400
 H                 -0.45196100    3.03996300    1.15588600
 H                  0.27983300   -0.79320000   -4.76417000
 P                 -1.02236900    1.06480300   -0.92342700
 C                 -1.33245300   -4.36740300   -0.91457800
 C                 -0.13400500    0.82010300   -2.55674200
 C                 -1.46069400   -3.04594900   -0.46195900
 H                 -0.34329400   -4.77984200   -1.14381400
 H                  0.40268200    1.76366500   -2.75052000
 H                  1.53442500    0.46612700   -4.60817700
 C                  0.24072700   -1.68847900   -2.24324100
 C                  1.17427900   -0.49107000   -4.19223900
 H                  0.81546300   -2.53334400   -2.66357400
 C                  0.85549900   -0.35607800   -2.70200500
 H                  1.95768900   -1.24990300   -4.36212400
 P                  0.03169500   -1.95582000   -0.40876800
 Ru                 0.13692300   -0.07623400    0.84896800
 H                  2.46850500   -3.26154200   -1.77890000
 H                  2.66149300    5.12574700    1.56373000
 H                  2.26227900    2.69436600    1.69346400
 C                  2.60574600    4.53851000    0.64226300
 C                  2.40541900    3.16446100    0.71758500
 C                  2.18306800   -0.10175200   -1.96752800
 C                  2.35720000   -3.64004100   -0.75731700
 H                  2.84737700    0.55328300   -2.55795600
 C                  1.30850800   -3.20823500    0.05501300
 H                  2.84967200    6.25138800   -0.65597100
 C                  2.70991900    5.16822400   -0.59633800
 H                  2.73515000   -1.05435300   -1.87814500
 P                  2.06446400    0.55840000   -0.23522100
 C                  2.33091900    2.38270200   -0.44417700
 H                  4.11803000   -4.87688000   -0.92593600
 C                  3.29486600   -4.55880200   -0.27969500
 C                  2.62718100    4.40770000   -1.75804300
 C                  2.45184900    3.02623600   -1.68104700
 C                  1.20257000   -3.72439500    1.35518300
 H                  2.70378700    4.88763700   -2.73798600
 H                  0.38532400   -3.38237400    2.00326200
 H                  2.41039100    2.46101200   -2.61685100
 C                  3.18228000   -5.06400400    1.01056900
 C                  3.74646800    0.04141400    0.34843000
 C                  2.12816800   -4.64686100    1.82723900
 H                  2.99673300   -1.69777000    1.38468500
 H                  4.80293600    1.69455500   -0.57488800
 H                  3.91463300   -5.78557400    1.38422400
 C                  3.88916100   -1.13484800    1.09103300
 C                  4.89287900    0.76650900    0.00029900
 H                  2.02896500   -5.04442300    2.84146400
 C                  5.15100300   -1.57927900    1.47799200
 C                  6.15462500    0.32317800    0.39122700
 H                  5.24192300   -2.50105000    2.06083700
 H                  7.04113100    0.90314300    0.11790800
 C                  6.28648700   -0.85053700    1.13043500
 H                  7.27745000   -1.19547600    1.44014200
 C                  2.40851200    0.55167900    3.50959700
 H                  3.01843200    0.96923200    2.69817200
 H                  2.78295800   -0.45040700    3.76591700
 C                  0.93275000    0.55203400    3.20587300
 C                  0.08489800   -0.13256400    4.23951200
 H                 -0.30325800    0.64920400    4.91608300
 H                 -0.77438800   -0.62981000    3.77083700
 H                  1.00886400   -0.92706000    2.00505700
 O                  0.45240700    1.46101100    2.47035500
 O                 -1.60263100   -0.74141000    1.88807900
 C                 -2.66169900   -0.09471800    2.30851400
 C                 -2.68927300    1.29160200    2.59526100
 C                 -3.86284800   -0.81508800    2.53805000
 C                 -3.85840300    1.91759500    3.01945100
 H                 -1.76303400    1.85942300    2.48512000
 C                 -5.02224000   -0.17729400    2.95883800
 H                 -3.84574200   -1.89793100    2.37489400
 C                 -5.04277300    1.20087200    3.19130300
 H                 -3.83861600    2.99477100    3.22214900
 H                 -5.93145500   -0.76951200    3.11300600
 H                 -5.95763300    1.69952000    3.52455900
 H                  2.53889400    1.18963900    4.40320400
 H                  0.66697600   -0.85882400    4.82594600

109
TS3
 Ru                 0.16986000   -0.26281000    0.20806800
 C                 -1.56265200    0.67366200   -2.78900300
 C                 -1.50494800   -0.86572500   -2.77340000
 H                 -2.51222200   -1.24295100   -2.52082800
 H                 -1.27272900   -1.23755900   -3.78752900
 C                 -2.33470700    1.20861300   -1.56222500
 H                 -2.12407700    2.28533700   -1.44295500
 H                 -3.41814400    1.14210500   -1.75683900
 C                 -2.35062700    1.08484700   -4.03369100
 H                 -2.53294600    2.17390700   -4.04184300
 H                 -1.79845700    0.82553100   -4.95338500
 H                 -3.32972100    0.57673900   -4.06993000
 C                 -0.15117200    1.29582500   -2.92159600
 H                 -0.22823400    2.26573700   -3.44278100
 H                  0.45714300    0.65275300   -3.58492700
 P                 -0.28776100   -1.59828700   -1.56408600
 P                 -1.95125300    0.38304200    0.06276900
 P                  0.81352200    1.48340500   -1.34509800
 C                 -2.58052100    1.60212000    1.29938300
 C                 -3.18844000    1.13451400    2.47177100
 C                 -2.38227700    2.97980000    1.15012300
 C                 -3.58136700    2.02067600    3.47054800
 H                 -3.35934400    0.06178700    2.60980700
 C                 -2.78158400    3.86631700    2.14749300
 H                 -1.89491700    3.38178700    0.25732800
 C                 -3.37791500    3.38996400    3.31218000
 H                 -4.05167900    1.63555800    4.38007900
 H                 -2.61512000    4.93878800    2.00875200
 H                 -3.68692600    4.08650100    4.09699300
 C                 -3.26528600   -0.92587200    0.20664400
 C                 -4.55358800   -0.73565600   -0.31199300
 C                 -2.99427100   -2.11300400    0.89436800
 C                 -5.52670800   -1.72321400   -0.18428400
 H                 -4.82075000    0.20033100   -0.81353400
 C                 -3.97307100   -3.09435500    1.04072600
 H                 -1.99218800   -2.26555000    1.30983200
 C                 -5.23671400   -2.90944400    0.48883400
 H                 -6.52309600   -1.55921400   -0.60543800
 H                 -3.73282600   -4.01764900    1.57629500
 H                 -6.00158000   -3.68532200    0.58821600
 C                 -0.94200500   -3.29985300   -1.27624500
 C                 -0.23692700   -4.07813800   -0.34876100
 C                 -2.06031600   -3.84803300   -1.90930400
 C                 -0.64823600   -5.37315900   -0.05395400
 H                  0.63669000   -3.65625200    0.16221700
 C                 -2.47563400   -5.14570600   -1.60975700
 H                 -2.63662500   -3.26616700   -2.63601200
 C                 -1.77360200   -5.90946200   -0.68161600
 H                 -0.08331200   -5.96142500    0.67558300
 H                 -3.36024500   -5.55767300   -2.10476100
 H                 -2.10247900   -6.92613900   -0.44653700
 C                  1.13653100   -2.01619500   -2.67362400
 C                  0.96088900   -2.77488300   -3.83890200
 C                  2.41519800   -1.56654100   -2.34634200
 C                  2.04059500   -3.04369500   -4.67355600
 H                 -0.02848400   -3.17366800   -4.09305300
 C                  3.49869800   -1.83070700   -3.18435400
 H                  2.56268100   -1.00339000   -1.42070500
 C                  3.31177700   -2.56336100   -4.35182400
 H                  1.89154600   -3.63553000   -5.58165800
 H                  4.49017500   -1.45024600   -2.91578600
 H                  4.15811200   -2.76991400   -5.01362600
 C                  0.52149100    3.23465200   -0.82302400
 C                  0.90682100    3.54117000    0.48969400
 C                 -0.01698800    4.24380500   -1.62793800
 C                  0.75927100    4.83549000    0.98081700
 H                  1.28557800    2.73034800    1.12765800
 C                 -0.17755000    5.53563800   -1.12725200
 H                 -0.32559700    4.03859100   -2.65872500
 C                  0.21399600    5.83520900    0.17616700
 H                  1.05806600    5.06101000    2.00943600
 H                 -0.60663900    6.31461900   -1.76473400
 H                  0.09033100    6.85019100    0.56567900
 C                  2.54647600    1.67797700   -1.95496300
 C                  2.86853000    2.09424000   -3.25046900
 C                  3.57911100    1.40359600   -1.04973200
 C                  4.20058200    2.21633000   -3.64093800
 H                  2.07970900    2.32789000   -3.97312800
 C                  4.90973800    1.53228900   -1.44009100
 H                  3.33469300    1.05069600   -0.04168200
 C                  5.22340600    1.93409500   -2.73781600
 H                  4.44043800    2.53619100   -4.65942300
 H                  5.70703800    1.30875300   -0.72513400
 H                  6.26872900    2.02886900   -3.04647800
 O                  2.38174300   -0.91107400    0.93635300
 C                  2.60522300   -2.18413400    1.33109600
 C                  3.47980000   -2.97583300    0.57886700
 C                  1.96957800   -2.73782800    2.44939100
 C                  3.69153000   -4.30808300    0.92364800
 C                  2.19771800   -4.06666400    2.79279600
 H                  1.27717700   -2.11883400    3.02599600
 C                  3.05096700   -4.86458000    2.02966500
 H                  4.37116800   -4.91664800    0.31934500
 H                  1.69186100   -4.48623000    3.66802700
 H                  3.22099900   -5.91055400    2.30013300
 H                  3.98584900   -2.52631000   -0.28026800
 C                  1.46734700    1.88473700    3.97518400
 H                  1.93128200    2.72358100    3.43099200
 H                  2.27133500    1.17314600    4.23591300
 H                  1.03633300    2.27497800    4.91240300
 C                  0.42146200    1.18800200    3.11867400
 H                 -0.37050600    1.93755800    2.87504600
 C                 -0.24082200    0.06579800    3.90226500
 H                  0.52060600   -0.62897000    4.30203200
 H                 -0.81451200    0.45981700    4.75857100
 H                 -0.92425800   -0.51265700    3.25840900
 O                  1.01758900    0.76552800    1.93431700
 H                  1.96638200   -0.25356800    1.66581200
 H                 -0.32729900   -1.42712700    1.23049900

116
TS4
 Ru                -0.10469700    0.04264500   -0.07486600
 C                 -0.15092600    1.99341600    2.96239900
 C                 -1.41403100    1.11042400    3.00149300
 H                 -1.35236300    0.45869300    3.89165200
 H                 -2.29619900    1.75562700    3.16383700
 C                  1.14141600    1.16150500    2.95620300
 H                  2.00192500    1.85007600    2.88270200
 H                  1.25258400    0.64784100    3.92701400
 C                 -0.14861100    2.81867000    4.25181100
 H                  0.76529300    3.43261200    4.32871800
 H                 -1.01694800    3.49840800    4.28638000
 H                 -0.19342900    2.16789100    5.14156900
 C                 -0.17206600    2.99924100    1.79208100
 H                  0.54904300    3.81069800    1.99504900
 H                 -1.16274400    3.48607500    1.76219700
 P                 -1.76107600    0.02742700    1.50917800
 P                  1.37535100   -0.10241500    1.59648900
 P                  0.14907200    2.28649100    0.10785000
 C                  3.17704700    0.07275800    1.24695900
 C                  3.63345900    0.14968700   -0.06930000
 C                  4.09995700    0.11481500    2.30113500
 C                  4.99896800    0.26011300   -0.33233000
 H                  2.90263900    0.12594800   -0.88467800
 C                  5.45922200    0.24474300    2.03635600
 H                  3.75793100    0.03159000    3.33954800
 C                  5.91073400    0.31399200    0.71697700
 H                  5.34337100    0.30731600   -1.37021700
 H                  6.17402700    0.27922500    2.86394500
 H                  6.98123500    0.40507600    0.51053800
 C                  1.39360100   -1.70311700    2.52834200
 C                  0.61015500   -1.91813600    3.66781400
 C                  2.16179900   -2.76806700    2.04019300
 C                  0.57596100   -3.16356500    4.28970600
 H                  0.00611100   -1.11032100    4.09017800
 C                  2.11939900   -4.01757400    2.65245400
 H                  2.81787000   -2.61806000    1.17784100
 C                  1.32174500   -4.22115300    3.77676200
 H                 -0.04909400   -3.30552900    5.17632900
 H                  2.72580000   -4.83476400    2.25139600
 H                  1.28955800   -5.20237700    4.25889600
 C                 -2.20955400   -1.60353300    2.23913300
 C                 -2.94512900   -1.73466500    3.42213200
 C                 -1.81342700   -2.75178700    1.54907100
 C                 -3.25628200   -2.99763500    3.91967800
 H                 -3.29555200   -0.84311300    3.95617800
 C                 -2.12789700   -4.01549600    2.04345300
 H                 -1.24910200   -2.63268800    0.61494300
 C                 -2.84382100   -4.13958800    3.23210300
 H                 -3.83094800   -3.09254600    4.84593800
 H                 -1.80460800   -4.90793500    1.49948800
 H                 -3.08768600   -5.13131100    3.62451800
 C                 -3.41978400    0.65907500    0.99254300
 C                 -3.56375100    2.00557700    0.63770400
 C                 -4.53652400   -0.17790900    0.89174200
 C                 -4.78448600    2.50784300    0.19792700
 H                 -2.71177100    2.68773500    0.69002300
 C                 -5.76294000    0.32595600    0.46296700
 H                 -4.45498100   -1.24052300    1.13837600
 C                 -5.89158000    1.66656500    0.11222000
 H                 -4.86116600    3.56266600   -0.08391200
 H                 -6.62017100   -0.34862100    0.38194800
 H                 -6.85316400    2.05375000   -0.23703100
 C                  1.82114400    2.89482900   -0.37325100
 C                  2.75441500    3.45546000    0.50338600
 C                  2.18476400    2.69329400   -1.71354100
 C                  4.02545900    3.81089300    0.05236800
 H                  2.51078300    3.61374600    1.55946100
 C                  3.44868500    3.05747700   -2.16270100
 H                  1.47944600    2.21719500   -2.40280900
 C                  4.37396200    3.61619200   -1.28042000
 H                  4.74774700    4.23885300    0.75376600
 H                  3.71675000    2.89383300   -3.21082100
 H                  5.37149100    3.89463300   -1.63265000
 C                 -0.87883700    3.30879900   -1.02216700
 C                 -1.41577300    2.70104900   -2.15873000
 C                 -1.09749200    4.67330300   -0.79933500
 C                 -2.18112400    3.44598200   -3.05463000
 H                 -1.24523400    1.62965100   -2.32735200
 C                 -1.87549700    5.41109800   -1.68701300
 H                 -0.65205400    5.17143300    0.06962600
 C                 -2.42011800    4.79649300   -2.81504600
 H                 -2.60091100    2.96120900   -3.94136500
 H                 -2.05088800    6.47513400   -1.50292100
 H                 -3.02936500    5.37749500   -3.51344100
 O                 -1.98738200   -0.87661100   -1.29593800
 C                 -3.20900100   -0.97879100   -1.79798200
 C                 -3.91048500   -2.19808000   -1.66508700
 C                 -3.84556300    0.06567600   -2.49409400
 C                 -5.18735400   -2.35507400   -2.18939400
 H                 -3.41994800   -3.01419500   -1.12088500
 C                 -5.12792500   -0.09636400   -3.00984100
 H                 -3.32489100    1.02080200   -2.59228300
 C                 -5.81042100   -1.30367400   -2.86556700
 H                 -5.70688200   -3.31153600   -2.06809300
 H                 -5.60378400    0.74028500   -3.53304000
 C                 -0.62048600   -1.81470800   -2.35682800
 H                 -0.97338500   -1.24003200   -3.21956500
 H                 -0.98777900   -2.84419200   -2.27328800
 C                  0.57257500   -1.45937700   -1.71876300
 O                  0.98244900   -0.18538100   -1.82425800
 C                  1.52385200   -2.54702700   -1.29985300
 H                  2.39760700   -2.09755700   -0.79347500
 H                  1.04155000   -3.24824900   -0.59697900
 O                  1.98058500   -3.39250900   -2.35330100
 C                  2.91344700   -2.95279400   -3.22600500
 C                  3.27778100   -1.61122100   -3.39601700
 C                  3.53696400   -3.94005100   -4.00245800
 C                  4.26980800   -1.28427100   -4.32186000
 H                  2.76379100   -0.81811200   -2.84502600
 C                  4.51797000   -3.59572300   -4.92220400
 H                  3.22887600   -4.97888000   -3.85305400
 C                  4.89886000   -2.26220800   -5.08571600
 H                  4.54224200   -0.23104000   -4.45015900
 H                  4.99633500   -4.38014100   -5.51703100
 H                 -6.81600100   -1.42664900   -3.27815800
 H                  5.67321600   -1.99094400   -5.80872100

129
TS5
 H                 -0.96654800    6.91536900    3.18691200
 H                  1.36878500    6.26366400    3.76360800
 C                 -0.59843400    5.91603100    2.93737600
 C                  0.70883200    5.55326300    3.25710800
 H                 -2.46131900    5.26030100    2.04445200
 C                 -1.43089400    4.99866900    2.30351900
 C                  1.18013600    4.28016200    2.94382600
 H                  2.20646200    4.02357200    3.22387100
 H                  1.18075700   -2.31738300    4.79013300
 H                 -0.67215800   -1.57424200    6.28878600
 H                 -2.72703800    6.93190800   -1.35907600
 H                 -0.31508200    7.39689300   -0.93787200
 C                 -0.95599300    3.73253700    1.96985700
 C                  0.68709500   -1.35554900    4.62310400
 C                 -0.34736100   -0.93973000    5.45944900
 C                  0.35704600    3.35724500    2.28430600
 H                  1.89283600   -0.91198700    2.90480700
 C                 -2.01456100    6.10539600   -1.28034300
 C                  1.09391900   -0.55355300    3.56170000
 C                 -0.66582200    6.36622700   -1.04523000
 H                 -1.62487300    3.03183500    1.46296200
 C                 -0.96510600    0.28792400    5.23456800
 H                 -1.77515000    0.62398000    5.88858200
 H                 -3.51478900    4.57241500   -1.58820000
 C                 -2.45757200    4.79057200   -1.41251500
 C                  0.47669300    0.68205100    3.32691800
 H                  3.09271400    2.43303700    2.63581300
 C                 -0.55643000    1.09705300    4.17633900
 C                  0.24417800    5.31587200   -0.94869300
 H                  1.30046300    5.54292400   -0.77010600
 H                  2.23287800    4.00780400    0.40678600
 H                 -1.05122100    2.06048200    4.01391900
 H                  4.59176200    3.76060600    1.29794000
 P                  0.91368700    1.65452800    1.83078800
 C                 -1.55469800    3.73903700   -1.29666900
 C                  2.75540500    1.75058500    1.83893400
 C                 -0.19817300    3.99433400   -1.06912200
 H                 -1.92256600    2.70817200   -1.34458700
 H                  3.13214100    0.75500300    2.13213200
 H                  5.35539000    2.14965600    1.36848300
 C                  2.50273300    3.18860600   -0.28132200
 C                  4.71923500    2.80907900    0.75355700
 H                  3.11761100    3.64052600   -1.07867500
 C                  3.36568300    2.15557100    0.47641300
 H                  5.25905500    3.02376200   -0.18440100
 P                  0.92107400    2.54487800   -1.02726100
 Ru                 0.14601300    0.67497800   -0.09341100
 H                  2.58485100    4.08166300   -2.99872800
 H                  0.71605200   -4.33672700    1.62938300
 H                  0.46521800   -2.35205500    0.16654100
 C                  1.56564300   -3.66328900    1.48478700
 C                  1.42440200   -2.55198600    0.65968900
 C                  3.61942400    0.93123000   -0.42072200
 C                  2.11686300    3.23651900   -3.51580500
 H                  4.50516700    0.37360300   -0.07056400
 C                  1.29278700    2.33891000   -2.82451800
 H                  2.88514300   -4.77650200    2.78636800
 C                  2.77670200   -3.90763900    2.13091200
 H                  3.88252200    1.31056900   -1.42183400
 P                  2.19049500   -0.22314900   -0.63864700
 C                  2.49971800   -1.67216200    0.46173200
 H                  2.99001200    3.78118700   -5.40906700
 C                  2.33843100    3.07890500   -4.88095600
 C                  3.85022200   -3.04179200    1.93651300
 C                  3.71632700   -1.93364800    1.10000600
 C                  0.67192400    1.30321100   -3.52912200
 H                  4.80557700   -3.23034900    2.43466600
 H                  0.03459900    0.58723500   -3.00085400
 H                  4.58071300   -1.27772000    0.95716200
 C                  1.71899700    2.03961600   -5.57489800
 C                  2.47733600   -0.97625100   -2.30208200
 C                  0.87870200    1.15979400   -4.89936300
 H                  0.74187700   -2.26036200   -2.11453700
 H                  4.25559700    0.16063500   -2.84650600
 H                  1.89082200    1.92045700   -6.64857700
 C                  1.58423800   -1.96545600   -2.74329400
 C                  3.52945400   -0.59950900   -3.14480300
 H                  0.38367300    0.34199200   -5.43085700
 C                  1.73103600   -2.53934000   -4.00167900
 C                  3.67522700   -1.18011200   -4.40307300
 H                  1.01228600   -3.29592800   -4.32901800
 H                  4.50168300   -0.86590200   -5.04714500
 C                  2.77434400   -2.14715000   -4.83819300
 H                  2.88607100   -2.59724300   -5.82882100
 C                 -4.92361000    1.75958000   -0.27654700
 C                 -5.66228400    2.24025900   -1.35827900
 C                 -6.11249400    3.55844700   -1.40580300
 C                 -5.82220900    4.41497400   -0.34251300
 C                 -5.08178000    3.95785700    0.74117600
 C                 -4.63106100    2.63316200    0.77594700
 H                 -5.89365900    1.54768500   -2.17393400
 H                 -6.18026100    5.44942500   -0.35377800
 H                 -4.85716000    4.60274800    1.59670100
 O                 -3.92455800    2.28368800    1.88409200
 C                 -3.68394800    0.93251800    2.13790100
 H                 -3.52514800    0.83052900    3.22663300
 H                 -4.53938600    0.27942100    1.87023300
 C                 -2.46924700    0.35872200    1.44457200
 C                 -2.25203600   -1.03402600    1.67275000
 H                 -2.50111400   -1.36751100    2.69097700
 H                 -1.31153600   -1.44689300    1.28713500
 O                 -1.83735900    1.09990800    0.65696600
 O                 -0.64178700   -0.83503100   -1.16234300
 C                 -1.79070200   -1.05493700   -1.79499600
 C                 -2.51032800   -0.04019400   -2.44788200
 C                 -2.27893400   -2.37274600   -1.87051900
 C                 -3.66816000   -0.34324500   -3.16053400
 H                 -2.14310300    0.98950500   -2.39792500
 C                 -3.43895100   -2.66265900   -2.57548500
 H                 -1.73552200   -3.15946200   -1.33247800
 C                 -4.14112700   -1.65067300   -3.23171500
 H                 -4.20476700    0.46457800   -3.67010900
 H                 -3.81631400   -3.69024900   -2.59313400
 H                 -4.62420800    0.70241000   -0.26369100
 H                 -6.69836800    3.91274600   -2.25859300
 H                 -5.06159700   -1.88336200   -3.77413000
 C                 -6.91689700   -3.76377100   -1.02534700
 C                 -6.32120600   -2.57714900   -0.62169800
 C                 -5.11345600   -2.56848700    0.12303400
 C                 -4.56665800   -3.83556600    0.45446600
 C                 -5.17339100   -5.01808700    0.04415100
 C                 -6.35162100   -5.00249800   -0.70444000
 H                 -7.84518900   -3.72573600   -1.60753500
 H                 -6.75366700   -1.60477900   -0.88582500
 H                 -3.63652300   -3.86251300    1.03639100
 H                 -4.71464800   -5.97651900    0.31525700
 H                 -6.82535800   -5.93524100   -1.02461700
 O                 -4.54603600   -1.45025100    0.45996000
 H                 -3.25328700   -1.42854600    1.02667700

96
TS6
 H                 -6.57237800   -1.17282200   -0.41440800
 H                 -5.15604100   -1.68703800   -2.39882400
 C                 -5.56716000   -0.74931000   -0.49750800
 C                 -4.77823000   -1.03402200   -1.60636000
 H                 -5.68150000    0.30808300    1.38612500
 C                 -5.06712300    0.07688000    0.51085300
 C                 -3.49665200   -0.49114500   -1.71311700
 H                 -2.90054600   -0.72901700   -2.60037800
 H                 -3.05646500    5.33087500   -2.33148800
 H                 -2.23173900    6.63195500   -0.37309400
 H                 -4.63902500   -5.33465300   -0.04610800
 H                 -4.38144800   -3.43637200    1.54964000
 C                 -3.78380400    0.60053100    0.41233200
 C                 -2.51801400    4.82536700   -1.52408400
 C                 -2.05829900    5.55273100   -0.42468900
 C                 -2.98171500    0.32603200   -0.70430800
 H                 -2.67599700    2.88492100   -2.44705800
 C                 -3.75175000   -4.69577200   -0.08852300
 C                 -2.29721900    3.45392200   -1.58968400
 C                 -3.60694900   -3.63788300    0.80330900
 H                 -3.38400300    1.22515400    1.22040200
 C                 -1.38742800    4.90284100    0.60634200
 H                 -1.02901100    5.46906000    1.47159900
 H                 -2.85793200   -5.78290600   -1.73120800
 C                 -2.75674000   -4.94486200   -1.03498000
 C                 -1.60403900    2.79952200   -0.56260900
 H                 -1.50695800    0.69220300   -3.08514700
 C                 -1.15630300    3.52776200    0.54217900
 C                 -2.47990700   -2.81873700    0.74314500
 H                 -2.36102900   -1.97298300    1.42945700
 H                 -1.07757000   -1.79932800   -2.52856200
 H                 -0.62334700    3.01100700    1.34738100
 H                 -0.40891500   -0.71438500   -4.67662600
 P                 -1.25910700    0.99242700   -0.64928200
 C                 -1.62913100   -4.13199700   -1.08965100
 C                 -0.64610100    0.83599500   -2.40778500
 C                 -1.48720900   -3.05091700   -0.20823100
 H                 -0.84657500   -4.34822500   -1.82663600
 H                 -0.23180300    1.82548900   -2.66764400
 H                  0.75033300    0.64223600   -4.67279000
 C                 -0.03749100   -1.62791700   -2.20081400
 C                  0.52964300   -0.34415800   -4.22871400
 H                  0.55589200   -2.41082400   -2.70442800
 C                  0.41411600   -0.24493700   -2.70520400
 H                  1.33995500   -1.03460200   -4.52063800
 P                 -0.01762600   -1.93025400   -0.35331900
 Ru                 0.15852600   -0.07158800    0.90741900
 H                  2.35363700   -2.94742700   -2.02428400
 H                  2.39459800    5.25250000    1.48709100
 H                  2.30161200    2.78269200    1.53841500
 C                  2.26148200    4.69726600    0.55364600
 C                  2.23519600    3.30734300    0.58060300
 C                  1.81827500    0.11917200   -2.17583700
 C                  2.34548100   -3.43900300   -1.04609600
 H                  2.31266200    0.83598500   -2.85628000
 C                  1.33500700   -3.17347800   -0.12012500
 H                  2.09653900    6.47558500   -0.66726500
 C                  2.09419900    5.38177400   -0.64956700
 H                  2.45233500   -0.78491000   -2.21577900
 P                  1.97265900    0.73253400   -0.42155100
 C                  2.06566000    2.57000900   -0.60129000
 H                  4.16954800   -4.50794800   -1.47497000
 C                  3.38095700   -4.32422800   -0.73941400
 C                  1.91412900    4.66343500   -1.82719200
 C                  1.91049600    3.26859800   -1.80345400
 C                  1.37508300   -3.82615500    1.12043100
 H                  1.77708300    5.18838000   -2.77724300
 H                  0.59231700   -3.62191900    1.86104100
 H                  1.77787900    2.73343100   -2.74939200
 C                  3.41324400   -4.96083100    0.49594500
 C                  3.75149400    0.30684200   -0.14382200
 C                  2.40134000   -4.71171500    1.42573600
 H                  3.22336800   -1.45912300    0.97891400
 H                  4.58470300    2.00235100   -1.20294000
 H                  4.22464300   -5.65347400    0.73777100
 C                  4.04620300   -0.86499500    0.56138700
 C                  4.80164700    1.07643800   -0.65767200
 H                  2.41433100   -5.21258500    2.39823900
 C                  5.36760200   -1.26888400    0.73939600
 C                  6.12303200    0.67572500   -0.47272500
 H                  5.58170900   -2.18973800    1.29056500
 H                  6.93749100    1.28634500   -0.87420900
 C                  6.40767100   -0.49822100    0.22363900
 H                  7.44632300   -0.80993900    0.36946000
 C                  2.30812700    0.43723000    3.35818200
 H                  2.92680400    0.74844700    2.50498400
 H                  2.62573100   -0.56924300    3.67380500
 C                  0.82956400    0.49828100    3.04170600
 C                 -0.04189800   -0.11889700    4.11285700
 H                  0.17894100    0.39641300    5.06683100
 H                 -1.10492200    0.01429800    3.87540800
 H                  1.03050100   -1.05244100    1.90810400
 O                  0.39610200    1.52223800    2.40806400
 H                  2.50132500    1.13401100    4.19515700
 H                  0.16795100   -1.19062500    4.25162600
 H                 -1.16554100   -0.55789800    1.71839200

86
TS7
 H                  3.16970000   -6.35988800    0.58573400
 H                  3.99622800   -4.85837300   -1.22608500
 C                  2.58848000   -5.48167500    0.28991700
 C                  3.04729900   -4.64653600   -0.72406300
 H                  1.01387900   -5.83834800    1.72863500
 C                  1.38391500   -5.18778300    0.93046300
 C                  2.30560100   -3.52789500   -1.09990000
 H                  2.69853900   -2.88453800   -1.89406100
 H                 -4.66582300   -1.93142800    0.38500300
 H                 -5.21764000   -3.60619200   -1.37488600
 H                  6.52625700   -3.46201600    1.68066000
 H                  4.28435400   -3.51125200    2.76797300
 C                  0.64836500   -4.06737800    0.55874300
 C                 -3.88034000   -2.32192800   -0.26872500
 C                 -4.18785600   -3.25686100   -1.25413500
 C                  1.09551800   -3.22378200   -0.46804000
 H                 -2.32217100   -1.10585000    0.62625800
 C                  5.75223000   -2.75099100    1.37624200
 C                 -2.57083900   -1.86618300   -0.12771700
 C                  4.50087900   -2.77682400    1.98613300
 H                 -0.29109100   -3.83824100    1.07632900
 C                 -3.18262800   -3.75019400   -2.08660700
 H                 -3.42168600   -4.49129500   -2.85523600
 H                  7.00843200   -1.78210500   -0.09349300
 C                  6.02143300   -1.81287300    0.37815900
 C                 -1.56146200   -2.34729700   -0.96326700
 H                  1.20675200   -2.01504100   -2.98676600
 C                 -1.87293900   -3.30352300   -1.93639600
 C                  3.51280800   -1.87754500    1.58794400
 H                  2.51345300   -1.89455000    2.04231100
 H                  3.19639300   -0.71616500   -2.04068500
 H                 -1.08194700   -3.70568600   -2.58128500
 H                  2.53654700   -0.53946000   -4.36135300
 P                  0.14201500   -1.66846400   -0.78272000
 C                  5.03756700   -0.90824500   -0.01014600
 C                  0.59531300   -1.21707400   -2.53023600
 C                  3.77054300   -0.94203500    0.58518700
 H                  5.26346700   -0.16040600   -0.78011100
 H                 -0.34435200   -1.19287100   -3.10929100
 H                  0.94357400    0.11538800   -4.82497200
 C                  2.59113500    0.17652200   -1.79825200
 C                  1.78964500    0.23850900   -4.12687600
 H                  3.21113900    1.03851700   -2.10318500
 C                  1.31843700    0.13481300   -2.67257300
 H                  2.25073700    1.22113400   -4.32636900
 P                  2.40994000    0.20583200    0.07222000
 Ru                 0.30336600    0.07492300    0.69774600
 H                  2.70880300    2.89085800   -1.28591800
 H                 -5.58433400    1.64750100   -0.36069100
 H                 -3.22359200    2.08179400    0.25189000
 C                 -4.78224300    1.32493000   -1.03170700
 C                 -3.45825200    1.57642600   -0.69387800
 C                  0.37442000    1.33384400   -2.43651400
 C                  3.10490700    2.95912600   -0.26742600
 H                 -0.28269700    1.45240000   -3.31785800
 C                  3.14808600    1.82979900    0.55562000
 H                 -6.13038000    0.44511500   -2.47990200
 C                 -5.08929500    0.65551800   -2.21834200
 H                  0.98548900    2.25440400   -2.41384000
 P                 -0.69058900    1.41077000   -0.88487000
 C                 -2.40902500    1.18765400   -1.54134100
 H                  3.48818000    5.07138500   -0.46083700
 C                  3.54094100    4.19917500    0.19773000
 C                 -4.05934800    0.25649100   -3.06376700
 C                 -2.73107900    0.52616200   -2.73082400
 C                  3.63623800    1.97145100    1.86207900
 H                 -4.28539200   -0.27347400   -3.99417400
 H                  3.66852000    1.09919300    2.52528700
 H                 -1.94239300    0.20257200   -3.41903700
 C                  4.01923200    4.32852000    1.49764200
 C                 -0.68934700    3.25249000   -0.65704000
 C                  4.06697100    3.20821200    2.32895200
 H                  0.35138500    3.16413600    1.22482800
 H                 -1.72932900    3.66245100   -2.51467300
 H                  4.35569500    5.30193400    1.86642400
 C                 -0.07136500    3.82302600    0.45637200
 C                 -1.23071500    4.09468600   -1.63875800
 H                  4.44368900    3.30013000    3.35200200
 C                  0.00970500    5.20920900    0.59003500
 C                 -1.15059500    5.47750300   -1.50663700
 H                  0.50074700    5.63929400    1.46854800
 H                 -1.58007600    6.12397100   -2.27808700
 C                 -0.52751200    6.03797600   -0.39041600
 H                 -0.46615400    7.12550400   -0.28593400
 H                  0.11573300    1.18643500    1.98995500
 H                  0.91135100    0.46365400    2.21898400

131
TS8
 Ru                 0.21241100   -0.09260800    0.37151200
 C                 -1.67299000    0.53416200   -2.59708400
 C                 -1.45045000   -0.99298500   -2.52451200
 H                 -2.41074000   -1.47201000   -2.26587200
 H                 -1.17158300   -1.36552600   -3.52631700
 C                 -2.44899200    1.05568600   -1.36313100
 H                 -2.27143100    2.13758400   -1.23230800
 H                 -3.53562100    0.96759000   -1.52756400
 C                 -2.54115900    0.80067400   -3.82792700
 H                 -2.83010400    1.86511400   -3.88226500
 H                 -2.00134400    0.54704400   -4.75644200
 H                 -3.46687900    0.19992200   -3.79761900
 C                 -0.33848400    1.28965100   -2.81328700
 H                 -0.53256700    2.23191600   -3.35563600
 H                  0.30186000    0.68866100   -3.48610200
 P                 -0.15804800   -1.56129000   -1.29740100
 P                 -1.98552100    0.27106700    0.25423300
 P                  0.68214200    1.61736000   -1.29511800
 C                 -2.77006600    1.41944900    1.47322700
 C                 -3.80722600    1.01865100    2.32432600
 C                 -2.23783400    2.70767900    1.61743900
 C                 -4.28926200    1.88526500    3.30469800
 H                 -4.23452200    0.01427100    2.24360100
 C                 -2.72474200    3.57264800    2.59239400
 H                 -1.40980300    3.03315700    0.98112400
 C                 -3.74763800    3.16039400    3.44592500
 H                 -5.09366600    1.55287200    3.96828100
 H                 -2.28932800    4.57199600    2.69095600
 H                 -4.12365800    3.83486500    4.22076400
 C                 -3.12336400   -1.18704300    0.39056800
 C                 -4.32496100   -1.27704000   -0.32521600
 C                 -2.81085800   -2.20678100    1.29659700
 C                 -5.17935300   -2.36399600   -0.15510700
 H                 -4.62061900   -0.49355300   -1.02923400
 C                 -3.67192400   -3.28700600    1.47775400
 H                 -1.87599500   -2.15626200    1.86659100
 C                 -4.85429300   -3.37333000    0.74863900
 H                 -6.10892900   -2.41626700   -0.72975900
 H                 -3.40019800   -4.06785700    2.19395800
 H                 -5.52434500   -4.22748900    0.88391500
 C                 -0.65848900   -3.27682400   -0.84532800
 C                  0.08137200   -3.87347800    0.18450300
 C                 -1.69255700   -3.99772200   -1.44654700
 C                 -0.22046200   -5.16049800    0.61502200
 H                  0.88961300   -3.31239600    0.66946300
 C                 -1.99945300   -5.28596400   -1.00827700
 H                 -2.28782200   -3.55681400   -2.25342100
 C                 -1.26800400   -5.86770500    0.02370000
 H                  0.36671800   -5.60895100    1.42256500
 H                 -2.82329900   -5.83411500   -1.47541500
 H                 -1.51341200   -6.87684800    0.36792700
 C                  1.25819300   -1.93838100   -2.42810500
 C                  1.11107100   -2.81908600   -3.50889900
 C                  2.49121900   -1.32475800   -2.21885800
 C                  2.17239900   -3.04950400   -4.37743900
 H                  0.16033300   -3.34136600   -3.66918800
 C                  3.55483300   -1.54761800   -3.09359400
 H                  2.61694400   -0.66804900   -1.35464300
 C                  3.39540200   -2.40557200   -4.17636800
 H                  2.04700800   -3.73857100   -5.21798500
 H                  4.50926000   -1.03909900   -2.91865600
 H                  4.22631200   -2.58243500   -4.86570300
 C                  0.28759800    3.36098400   -0.81550200
 C                  0.90921800    3.82213000    0.35593000
 C                 -0.58711200    4.21409000   -1.49441400
 C                  0.65496200    5.10389100    0.83291700
 H                  1.55509400    3.13921900    0.92078600
 C                 -0.84949600    5.49547300   -1.00748000
 H                 -1.09023300    3.88935700   -2.41151900
 C                 -0.22981000    5.94410800    0.15528800
 H                  1.14458000    5.44560900    1.75052700
 H                 -1.54436100    6.14680700   -1.54584100
 H                 -0.43705600    6.94870900    0.53543800
 C                  2.36059100    1.93831500   -2.00303100
 C                  2.55912300    2.39334500   -3.31050000
 C                  3.47166700    1.74425700   -1.17242500
 C                  3.84675500    2.63060300   -3.78702300
 H                  1.70620400    2.57117100   -3.97390300
 C                  4.75760600    1.98931900   -1.64896000
 H                  3.32923900    1.35803400   -0.15729700
 C                  4.94849600    2.42787200   -2.95816100
 H                  3.98930500    2.98019800   -4.81396400
 H                  5.61641400    1.82743400   -0.99076600
 H                  5.95885000    2.61417200   -3.33417700
 O                  2.49576800   -0.42670100    0.98049700
 C                  2.96056800   -1.61107300    1.42674700
 C                  3.91443400   -2.29536700    0.66461200
 C                  2.51353400   -2.17244000    2.62948500
 C                  4.38090500   -3.54089500    1.07657500
 C                  2.99478800   -3.41349500    3.03681200
 H                  1.80250800   -1.60452400    3.23685800
 C                  3.91998500   -4.11381900    2.26069800
 H                  5.11964100   -4.06654100    0.46366400
 H                  2.64584400   -3.83790500    3.98504800
 H                  4.28907500   -5.09120200    2.58412200
 H                  4.28673300   -1.83060100   -0.25263800
 C                  2.00278200    1.86743700    4.04040600
 H                  2.53927900    2.70659300    3.55022100
 H                  1.74286900    2.18927200    5.07053300
 C                  0.74113800    1.59113700    3.23731100
 H                  0.24596100    2.59805100    3.17351000
 C                 -0.32124800    0.77679600    3.95281900
 H                 -0.56103500    1.27058500    4.91905600
 H                 -1.23300600    0.80899500    3.33040600
 O                  1.08360700    1.14581300    1.98646200
 H                  2.04782900    0.26185400    1.71872700
 H                 -0.15825000   -1.22239100    1.48030700
 O                  0.05132200   -0.56414600    4.16153400
 O                  2.82628100    0.73153500    4.05834100
 C                 -0.92928700   -1.45333500    4.42669900
 C                 -0.62057700   -2.81239500    4.26855200
 C                 -2.21535600   -1.08731700    4.84251300
 C                 -1.58002200   -3.78159800    4.52922400
 H                  0.37941800   -3.08633900    3.92534500
 C                 -3.16986900   -2.07309500    5.09537600
 H                 -2.48212800   -0.03624400    4.97305400
 C                 -2.86404100   -3.42144900    4.94531300
 H                 -1.32106400   -4.83688500    4.39574700
 H                 -4.17139400   -1.77042700    5.41780600
 H                 -3.61805200   -4.18744800    5.14748900
 C                  4.09191400    0.84923700    4.52048000
 C                  4.93427700   -0.25643300    4.33542000
 C                  4.58470500    1.99273200    5.15874400
 C                  6.24644400   -0.21169800    4.78349200
 H                  4.53312000   -1.14116400    3.83253500
 C                  5.90841100    2.02052200    5.60189700
 H                  3.94702300    2.86417200    5.32268700
 C                  6.74674700    0.92714000    5.41947900
 H                  6.89093800   -1.08236900    4.62915600
 H                  6.28185900    2.92044400    6.10044700
 H                  7.78231600    0.95801400    5.76917600

118
TS9
 H                 -6.47545800   -0.52504800   -0.59636100
 H                 -5.07595200   -0.99466600   -2.60310300
 C                 -5.42856500   -0.20915900   -0.62313000
 C                 -4.64819800   -0.47037400   -1.74351000
 H                 -5.47533000    0.67129900    1.35233800
 C                 -4.86779100    0.45727900    0.46806200
 C                 -3.31252300   -0.06521800   -1.77776800
 H                 -2.72657400   -0.27505600   -2.67863900
 H                 -2.13515100    5.68393400   -2.02652900
 H                 -1.41844700    6.73593300    0.11493300
 H                 -5.05476200   -4.92389100   -0.12865200
 H                 -4.59341000   -3.16107500    1.57148000
 C                 -3.53343000    0.84311200    0.44007800
 C                 -1.73410800    5.06508400   -1.21827600
 C                 -1.33487200    5.65289400   -0.01660300
 C                 -2.73725900    0.58745200   -0.68547100
 H                 -1.96377300    3.23030600   -2.32330200
 C                 -4.11020800   -4.37231400   -0.15026500
 C                 -1.62912200    3.68862200   -1.38520700
 C                 -3.85183800   -3.38948800    0.79999500
 H                 -3.09093500    1.34207500    1.31076800
 C                 -0.83665700    4.86124400    1.01330400
 H                 -0.52324000    5.31858700    1.95667100
 H                 -3.34737500   -5.43891400   -1.87018600
 C                 -3.15646800   -4.65833300   -1.12773300
 C                 -1.11085400    2.89114100   -0.35633900
 H                 -1.12251200    0.92596400   -3.00312200
 C                 -0.71916200    3.48041200    0.84840800
 C                 -2.65193000   -2.67905800    0.76724600
 H                 -2.44644300   -1.89134700    1.50081300
 H                 -1.11138500   -1.61131100   -2.48019200
 H                 -0.31527300    2.85254500    1.65155400
 H                 -0.19298100   -0.59417300   -4.59362900
 P                 -0.95908100    1.07001300   -0.54922100
 C                 -1.95621000   -3.95625200   -1.15477900
 C                 -0.28728700    0.90894500   -2.28051000
 C                 -1.69889000   -2.94804300   -0.21523100
 H                 -1.20810400   -4.20529200   -1.91637900
 H                  0.28106300    1.83625400   -2.46587800
 H                  1.15141300    0.57604300   -4.50365000
 C                 -0.06111200   -1.62308800   -2.14098800
 C                  0.77186600   -0.37959000   -4.10196800
 H                  0.40533000   -2.46976500   -2.67346000
 C                  0.61433000   -0.30960500   -2.58088500
 H                  1.48305500   -1.17313900   -4.39014700
 P                 -0.11553700   -1.99345200   -0.31090500
 Ru                 0.25463600   -0.20033900    1.01731000
 H                  2.06070700   -3.32696400   -2.02909600
 H                  2.79832700    4.91938700    1.66902900
 H                  2.49201000    2.47546300    1.73736300
 C                  2.71850400    4.36576200    0.72838000
 C                  2.56598000    2.98293100    0.76986700
 C                  2.03717400   -0.17959800   -1.98982900
 C                  2.02711100   -3.79046000   -1.03792300
 H                  2.67447800    0.43873000   -2.64694600
 C                  1.08963000   -3.38249200   -0.08709600
 H                  2.84242100    6.12456800   -0.52284300
 C                  2.74553400    5.03529700   -0.49277400
 H                  2.51669900   -1.17496600   -1.99695400
 P                  2.21497900    0.42133300   -0.23585600
 C                  2.46623900    2.24074700   -0.41538600
 H                  3.69362700   -5.08210100   -1.49453300
 C                  2.95875900   -4.78723800   -0.73984300
 C                  2.64200100    4.30977000   -1.67649900
 C                  2.51685800    2.92188500   -1.63776200
 C                  1.08957500   -4.01212200    1.16627700
 H                  2.66252300    4.82425600   -2.64186200
 H                  0.36014200   -3.70291800    1.92517600
 H                  2.45285800    2.38112500   -2.58747200
 C                  2.95614900   -5.39574300    0.51008400
 C                  3.93876600   -0.16653500    0.08887500
 C                  2.01134700   -5.00864300    1.46298500
 H                  3.22360900   -2.03720000    0.90798500
 H                  4.95798800    1.59948000   -0.64030500
 H                  3.68716400   -6.17470500    0.74498900
 C                  4.10623000   -1.43966100    0.64797500
 C                  5.07172300    0.59500300   -0.21755200
 H                  1.99506900   -5.48703800    2.44649700
 C                  5.38106800   -1.94739100    0.88565500
 C                  6.34734800    0.08871500    0.02699700
 H                  5.49215600   -2.94473200    1.32189400
 H                  7.22617300    0.69532400   -0.21217700
 C                  6.50496100   -1.18170400    0.57807800
 H                  7.50720300   -1.57438900    0.77311900
 C                  2.26731800   -0.32303200    3.54460300
 H                  2.91909300   -0.29858700    2.65743200
 H                  2.27843400   -1.35181400    3.94892400
 C                  0.84985300    0.06855800    3.13078200
 C                 -0.24649100   -0.42641800    4.06654000
 H                 -1.20507900    0.02774600    3.75723000
 H                  0.95201900   -1.32200900    2.00506100
 O                  0.70477400    1.23898700    2.60460200
 H                 -0.34765200   -1.53044500    4.00731800
 H                 -1.18143200   -0.49617000    1.71128100
 O                  2.75269800    0.54550300    4.54306900
 O                  0.09866100   -0.04021600    5.37580700
 C                 -0.72467100   -0.36210900    6.39150900
 C                 -1.94337000   -1.03234600    6.23770300
 C                 -0.29874800    0.01618400    7.67292500
 C                 -2.71910700   -1.31427100    7.36404900
 H                 -2.29711300   -1.33429900    5.24915200
 C                 -1.08190900   -0.27103300    8.78067400
 H                  0.66068100    0.53418100    7.75773100
 C                 -2.30072700   -0.93976200    8.63570700
 H                 -3.67129600   -1.83815000    7.23408500
 H                 -0.73717300    0.02972900    9.77483000
 H                 -2.91654300   -1.16541100    9.51057400
 C                  3.47307100    1.63019800    4.16789700
 C                  3.10283600    2.86874200    4.69932000
 C                  4.59076000    1.53809500    3.33135900
 C                  3.85258200    4.00336300    4.40605400
 H                  2.21433600    2.90530500    5.33595600
 C                  5.32727300    2.68287000    3.03553600
 H                  4.88882600    0.56877700    2.91710600
 C                  4.96761500    3.91812100    3.57088000
 H                  3.55770800    4.96874000    4.82957500
 H                  6.19982300    2.60163100    2.37950200
 H                  5.55325400    4.81184800    3.33710800

131
TSA1
 H                  3.28526400    5.49023500   -3.08267100
 H                  3.64309600    5.86584700   -0.64584200
 C                  2.80147900    4.83771600   -2.35026100
 C                  3.00325600    5.04686400   -0.98719000
 H                  1.79142900    3.62979000   -3.84302200
 C                  1.97511400    3.80030100   -2.77749200
 C                  2.38267000    4.22098500   -0.05070300
 H                  2.54296700    4.41821000    1.01413300
 H                 -3.62418700    3.64962600   -1.09237600
 H                 -4.40418200    4.69840400    1.04518900
 H                  6.74759200    1.02154800   -3.97912100
 H                  5.60721200    2.85923600   -2.72766800
 C                  1.36653500    2.96946300   -1.84191700
 C                 -2.97146500    3.68237100   -0.21405500
 C                 -3.40732300    4.25333800    0.98042000
 C                  1.57003800    3.16291400   -0.47070300
 H                 -1.38846900    2.65476300   -1.23150100
 C                  6.04197200    0.78694500   -3.17689500
 C                 -1.71124200    3.09906500   -0.28379100
 C                  5.40650200    1.81234200   -2.48009600
 H                  0.72144300    2.15176700   -2.19019100
 C                 -2.57143300    4.24638900    2.09376600
 H                 -2.90211300    4.70299500    3.03104200
 H                  6.25182200   -1.35301200   -3.39677000
 C                  5.76949300   -0.53853200   -2.84879300
 C                 -0.89203000    3.02500100    0.84977400
 H                  1.94711000    3.18295700    2.42820200
 C                 -1.32315300    3.62810400    2.03488800
 C                  4.50611300    1.51365100   -1.46149400
 H                  4.01055400    2.33777300   -0.93931500
 H                  3.82771100    1.82321500    1.16214300
 H                 -0.70758600    3.60470500    2.93868800
 H                  3.87520400    2.42749300    3.69925000
 P                  0.65512200    2.04003100    0.67273300
 C                  4.86929400   -0.84087400   -1.83133100
 C                  1.47242400    2.19120000    2.32756800
 C                  4.22785300    0.18309500   -1.12311900
 H                  4.65799600   -1.89023000   -1.60462900
 H                  0.66142300    2.16871200    3.07754900
 H                  2.54410300    1.85031900    4.73984600
 C                  3.51968600    0.84984000    1.58377100
 C                  3.23970000    1.55675700    3.93549100
 H                  4.43843300    0.41491600    2.01410600
 C                  2.47948600    1.08240800    2.69657500
 H                  3.89217700    0.75717200    4.32603800
 P                  2.96428300   -0.20396500    0.16431300
 Ru                 0.61804500   -0.04556000   -0.16814600
 H                  5.14586200   -1.43321500    1.88468000
 H                 -4.11853500    1.37647400    2.85943100
 H                 -2.13604700    0.91174400    1.47592900
 C                 -3.29954400    0.78025100    3.27537700
 C                 -2.17965400    0.51025200    2.48865900
 C                  1.74830100   -0.22381700    3.07656000
 C                  4.54962900   -2.22945700    1.42625900
 H                  1.34969000   -0.12923400    4.10161500
 C                  3.45488400   -1.92394800    0.60972800
 H                 -4.26980900    0.46555700    5.17019900
 C                 -3.38218300    0.26513500    4.56283900
 H                  2.48093600   -1.04969600    3.09198800
 P                  0.33825700   -0.69433000    1.95483700
 C                 -1.13496300   -0.27091300    2.98037700
 H                  5.76378400   -3.78160300    2.30053900
 C                  4.91058400   -3.55544900    1.65432500
 C                 -2.34801400   -0.52820200    5.06394500
 C                 -1.23513800   -0.79999700    4.27763600
 C                  2.74147000   -2.96929700    0.01266100
 H                 -2.41583200   -0.95037900    6.07093400
 H                  1.88300400   -2.73742500   -0.62575900
 H                 -0.44756900   -1.45118200    4.67431800
 C                  4.20038400   -4.58944200    1.04529300
 C                  0.24855200   -2.52947100    1.99575300
 C                  3.12133400   -4.29354000    0.21670700
 H                 -1.15112000   -2.52996200    0.32812600
 H                  1.62536800   -2.88081100    3.64073300
 H                  4.49296700   -5.62938000    1.21701100
 C                 -0.60201600   -3.13543600    1.06047100
 C                  0.95098800   -3.32827900    2.90289600
 H                  2.55741300   -5.09610900   -0.26800300
 C                 -0.73657600   -4.52008200    1.03108600
 C                  0.81246000   -4.71435000    2.87016100
 H                 -1.40034900   -4.97695600    0.29178600
 H                  1.37304500   -5.33054300    3.57937000
 C                 -0.02928800   -5.31210400    1.93505300
 H                 -0.13483400   -6.40064800    1.91057300
 O                  0.67948300   -1.14460600   -1.90306600
 C                  1.50199900   -1.37307000   -2.91765700
 C                  2.10535300   -0.31359900   -3.62125000
 C                  1.74391700   -2.68761000   -3.36165000
 C                  2.91182200   -0.55966200   -4.72676000
 H                  1.92558400    0.71048400   -3.27896400
 C                  2.56686800   -2.92324800   -4.45822300
 H                  1.25401100   -3.51442500   -2.83458100
 C                  3.15634600   -1.86513500   -5.15199300
 H                  3.36453200    0.28695000   -5.25478300
 H                  2.74051600   -3.95355900   -4.78523700
 H                 -1.11710000   -0.09508300   -0.42983300
 C                 -5.28842900   -0.81081300    0.95531500
 C                 -6.01702900   -0.87641200    2.13657300
 C                 -6.69353300    0.24244600    2.62898900
 C                 -6.62583700    1.43650000    1.90480400
 C                 -5.88975800    1.51670500    0.72856100
 C                 -5.20152300    0.39078700    0.20071800
 H                 -4.78452500   -1.70357800    0.56518500
 H                 -6.06204600   -1.82369400    2.68594100
 H                 -7.15782700    2.32369100    2.26791000
 H                 -5.83933800    2.44826800    0.15347300
 O                 -4.54085000    0.47581900   -0.91419500
 C                 -2.62053200   -0.02541500   -0.79990800
 H                 -2.54919600    1.05124100   -0.69279600
 H                 -2.84128100   -0.64142200    0.07381100
 C                 -2.55201400   -0.71584100   -2.13923100
 C                 -1.84583200    0.09102500   -3.21639200
 H                 -2.05587900   -0.37032000   -4.20038000
 H                 -0.75752300    0.02857400   -3.04208300
 O                 -1.96143100   -1.98327000   -2.06609000
 O                 -2.24735700    1.44364400   -3.20251700
 C                 -1.59393400    2.29244600   -4.02369800
 C                 -1.95283600    3.64575300   -3.94164500
 C                 -0.58931800    1.90073800   -4.91874200
 C                 -1.32330100    4.58712300   -4.74352200
 H                 -2.74147500    3.92993600   -3.23917100
 C                  0.02849600    2.85995400   -5.72401400
 H                 -0.28219700    0.85603700   -5.00416700
 C                 -0.32834400    4.20221200   -5.64601700
 H                 -1.61730300    5.63807000   -4.66642000
 H                  0.80475300    2.53559600   -6.42510100
 H                  0.15920400    4.94507100   -6.28334400
 H                 -7.27436100    0.18196000    3.55442700
 H                  3.79354000   -2.05751500   -6.01972400
 H                 -3.60807800   -0.85502100   -2.42672800
 H                 -0.99283300   -1.84954300   -2.01140900

129
TSB1
 H                  3.26065500    4.60971300    4.29840700
 H                  3.03217500    2.51241400    5.62654200
 C                  2.74621800    3.74359800    3.87175700
 C                  2.62267400    2.57003300    4.61370100
 H                  2.29897700    4.72392300    1.99883800
 C                  2.20886300    3.80734400    2.58965300
 C                  1.96561900    1.46758800    4.07307400
 H                  1.86457200    0.56840800    4.68965200
 H                 -3.81997000    2.39892500    1.85874500
 H                 -4.82461400    1.19566700    3.80888800
 H                  5.78974100    4.77504800    0.12908500
 H                  6.17474400    3.16187200    1.98768100
 C                  1.56310400    2.70335700    2.03566300
 C                 -3.23011500    1.67784700    2.43377100
 C                 -3.78929300    0.99967400    3.51632400
 C                  1.44230100    1.51843300    2.77375800
 H                 -1.48751300    1.89474100    1.16633400
 C                  5.26768400    3.81377400    0.13822600
 C                 -1.92155000    1.40413900    2.04809800
 C                  5.48249700    2.91278100    1.17783200
 H                  1.16330300    2.75393500    1.01521400
 C                 -3.03187400    0.06612800    4.22209600
 H                 -3.46861000   -0.46063400    5.07550500
 H                  4.20981000    4.18135100   -1.71683300
 C                  4.38743700    3.48440600   -0.89221200
 C                 -1.16918400    0.44311800    2.73287400
 H                  1.37296200   -1.14630200    3.95524100
 C                 -1.72126300   -0.21257600    3.83663400
 C                  4.81227200    1.69085600    1.19807200
 H                  4.99485800    1.00584200    2.03163600
 H                  3.48179400   -0.26976500    2.46943300
 H                 -1.14674200   -0.96415700    4.38876000
 H                  3.48994800   -2.25923400    4.07525900
 P                  0.49251900    0.10761300    2.04336800
 C                  3.71899600    2.26538300   -0.87498200
 C                  1.12015700   -1.39664300    2.91127000
 C                  3.91603000    1.36165500    0.17701800
 H                  3.02714400    2.02348800   -1.68964800
 H                  0.28111000   -2.11396200    2.96820500
 H                  2.33364000   -3.59355600    3.80686500
 C                  3.35337300   -1.05358100    1.70352500
 C                  3.04063000   -2.91085000    3.30573300
 H                  4.33804300   -1.54136700    1.60439200
 C                  2.33232500   -2.08346000    2.23292000
 H                  3.84655400   -3.52205400    2.86490100
 P                  2.92532500   -0.18798200    0.11233300
 Ru                 0.58895800   -0.09288700   -0.17971800
 H                  5.47569500   -1.83786400    0.06453800
 H                 -3.76469700   -2.86816800    2.38975300
 H                 -1.81808200   -1.60880100    1.56532400
 C                 -2.99641400   -3.38578700    1.80705800
 C                 -1.89461500   -2.67460800    1.33753300
 C                  1.88890800   -3.05390900    1.11963800
 C                  5.04956600   -1.80002100   -0.94353000
 H                  1.50450300   -3.98916200    1.56522800
 C                  3.85612400   -1.11211600   -1.19334700
 H                 -4.01161700   -5.28767700    1.84496200
 C                 -3.13621400   -4.73408000    1.49414600
 H                  2.77939900   -3.32484000    0.52517600
 P                  0.57954000   -2.37610500   -0.01664200
 C                 -0.91681400   -3.29795600    0.55744900
 H                  6.65714300   -2.97551800   -1.76725900
 C                  5.72917400   -2.43643600   -1.97975400
 C                 -2.17220900   -5.36602200    0.70942200
 C                 -1.07096100   -4.65470500    0.24159600
 C                  3.37764200   -1.05054200   -2.50636600
 H                 -2.28338900   -6.42269800    0.44900700
 H                  2.45397200   -0.50612600   -2.72441400
 H                 -0.32623200   -5.16124300   -0.38315700
 C                  5.23959200   -2.37275300   -3.28355400
 C                  0.87151000   -3.16391400   -1.64887300
 C                  4.06773400   -1.66850500   -3.54550600
 H                 -0.88930200   -2.15020900   -2.44694900
 H                  2.64759900   -4.32994100   -1.18723100
 H                  5.77824200   -2.86889000   -4.09616400
 C                 -0.03636100   -2.80915100   -2.65760200
 C                  1.92400400   -4.03114700   -1.95205900
 H                  3.67224800   -1.60484400   -4.56374900
 C                  0.12708200   -3.29169700   -3.95199300
 C                  2.07703500   -4.52297200   -3.24796700
 H                 -0.58894900   -2.99353600   -4.72370900
 H                  2.90968700   -5.19614600   -3.47351200
 C                  1.18722700   -4.14783200   -4.25119800
 H                  1.31650100   -4.52844400   -5.26862200
 O                  0.42883600    1.98557300   -0.61918300
 C                  0.52061600    2.09945700   -1.91391400
 C                  0.72313900    3.34504000   -2.55309200
 C                  0.45388700    0.95323500   -2.74159100
 C                  0.85652500    3.41456400   -3.93276800
 H                  0.76867900    4.24281200   -1.92685400
 C                  0.60166400    1.02925500   -4.12489900
 H                  0.17369400   -0.03526200   -2.31366700
 C                  0.80287500    2.26560000   -4.73380000
 H                  1.00255300    4.39336200   -4.40236000
 H                  0.52924900    0.11286900   -4.72211600
 H                 -1.15173100   -0.14933300   -0.41478400
 C                 -4.76567300   -2.50680800   -1.33644900
 C                 -5.33525000   -3.72129100   -0.97302100
 C                 -6.21037200   -3.80657900    0.11232100
 C                 -6.49769400   -2.65131100    0.84214700
 C                 -5.91851400   -1.43369900    0.49991600
 C                 -5.05629600   -1.32574700   -0.61373000
 H                 -4.08920800   -2.43537400   -2.19578900
 H                 -5.09503800   -4.62061600   -1.55112700
 H                 -7.18203100   -2.70231500    1.69641900
 H                 -6.12652400   -0.51933200    1.06612100
 O                 -4.53414300   -0.16012300   -0.93174800
 C                 -2.65491500   -0.20734400   -0.70096100
 H                 -2.78081300    0.50187300    0.11017000
 H                 -2.63876900   -1.28149000   -0.51063900
 C                 -2.57673500    0.21365900   -2.12203400
 C                 -2.81633300    1.67209600   -2.42302400
 H                 -3.86784300    1.77072900   -2.75980300
 H                 -2.14765000    1.94216600   -3.26205100
 O                 -2.35868700   -0.56692700   -3.02423400
 O                 -2.56531800    2.45539700   -1.28609700
 C                 -2.38324100    3.78709900   -1.43276000
 C                 -1.90985500    4.48063700   -0.31112700
 C                 -2.63378800    4.48153000   -2.61952900
 C                 -1.67030300    5.84526800   -0.38703800
 H                 -1.71517800    3.92340700    0.60906700
 C                 -2.38551100    5.85301900   -2.68088600
 H                 -3.01098100    3.96192000   -3.50299800
 C                 -1.90042600    6.54305100   -1.57514100
 H                 -1.29280300    6.37152800    0.49507500
 H                 -2.57912500    6.38521600   -3.61718800
 H                 -1.70707200    7.61763400   -1.63336700
 H                 -6.66774800   -4.76325700    0.38354800
 H                  0.90597600    2.33982500   -5.81958300

128
TSC1
 H                  3.14352300   -0.69336000    6.06299200
 H                  3.19614100   -3.04404300    5.24217800
 C                  2.68384300   -0.94870200    5.10378000
 C                  2.71869800   -2.26405200    4.64172900
 H                  2.03558200    1.07504700    4.68820600
 C                  2.06339800    0.03725500    4.34069200
 C                  2.13741500   -2.59198400    3.41880700
 H                  2.15027100   -3.63622600    3.08553900
 H                 -3.83287000   -1.74334900    2.87089100
 H                 -4.19507100   -4.22040300    2.94351900
 H                  5.69084200    2.62605900    4.10324400
 H                  6.30178500    0.26184100    3.60870000
 C                  1.49646400   -0.28714000    3.11052800
 C                 -3.04259700   -2.43327800    2.55926800
 C                 -3.24215100   -3.81252600    2.59488400
 C                  1.53544400   -1.60224000    2.63421800
 H                 -1.68778600   -0.83972100    2.03735800
 C                  5.19375100    2.08901800    3.29002600
 C                 -1.83259700   -1.92375000    2.09971000
 C                  5.53494000    0.76780200    3.01457600
 H                  1.03798200    0.49887700    2.49479800
 C                 -2.22507200   -4.67189200    2.18241900
 H                 -2.37684000   -5.75474900    2.21537600
 H                  3.93970000    3.76093400    2.73187000
 C                  4.21779400    2.72334000    2.52213200
 C                 -0.81783700   -2.77723900    1.65608500
 H                  2.11387900   -3.98323000    1.02822200
 C                 -1.01519300   -4.16026000    1.71521400
 C                  4.90107700    0.07892700    1.98149900
 H                  5.19175200   -0.95835400    1.79188300
 H                  3.85186500   -2.11041600    0.89742300
 H                 -0.23672400   -4.85468600    1.38326300
 H                  4.17317700   -4.45049900   -0.12452100
 P                  0.70215200   -1.95968700    1.01804200
 C                  3.58300000    2.04102100    1.49001300
 C                  1.65734000   -3.35019600    0.24584500
 C                  3.91392000    0.70637100    1.21432500
 H                  2.78553300    2.51916800    0.91206000
 H                  0.92004200   -3.98545400   -0.28019200
 H                  3.00554600   -5.00866000   -1.35445800
 C                  3.65872500   -1.83940400   -0.15517800
 C                  3.61936100   -4.15103500   -1.03098200
 H                  4.64258600   -1.85367600   -0.65582400
 C                  2.74731700   -2.92430700   -0.76186800
 H                  4.35605700   -3.94307900   -1.82584200
 P                  2.98178400   -0.11486400   -0.14605100
 Ru                 0.61435500   -0.07141800   -0.17257300
 H                  5.46391400   -0.53331200   -1.84958600
 H                 -3.39541300   -4.22008100   -1.35347400
 H                 -1.60788200   -2.70367200   -0.59787800
 C                 -2.64838600   -3.86836700   -2.07114000
 C                 -1.63667600   -3.00953000   -1.64537500
 C                  2.15105200   -2.48149300   -2.11543400
 C                  4.89803500    0.32299700   -2.23157300
 H                  1.86530500   -3.37181400   -2.70399100
 C                  3.70591400    0.72494900   -1.62065300
 H                 -3.53039100   -4.90010800   -3.74774900
 C                 -2.72373100   -4.24480500   -3.40804000
 H                  2.94006400   -1.96073300   -2.68734000
 P                  0.65752200   -1.37226400   -2.00728800
 C                 -0.69153700   -2.51537900   -2.54660700
 H                  6.32150100    0.68587400   -3.81016000
 C                  5.39190800    1.01441700   -3.33592000
 C                 -1.78177700   -3.76268100   -4.31668600
 C                 -0.77622300   -2.90098600   -3.89251600
 C                  3.02740600    1.84648800   -2.11608300
 H                 -1.84332400   -4.04539400   -5.37168000
 H                  2.09643100    2.16591300   -1.63155400
 H                 -0.05766500   -2.51170300   -4.62256600
 C                  4.71027400    2.12640200   -3.82629100
 C                  0.75562900   -0.24646400   -3.45799700
 C                  3.53392900    2.54554900   -3.20838100
 H                 -0.94068800    0.88100300   -2.68573300
 H                  2.45137500   -1.12342400   -4.49743100
 H                  5.09969000    2.66908500   -4.69273000
 C                 -0.20294600    0.77596000   -3.49014300
 C                  1.69129800   -0.33486200   -4.49255800
 H                  2.99221200    3.41793900   -3.58598400
 C                 -0.22362100    1.69307100   -4.53523500
 C                  1.67298600    0.59026700   -5.53598400
 H                 -0.98330200    2.48086800   -4.53484400
 H                  2.41750600    0.51707400   -6.33451900
 C                  0.71767700    1.60396600   -5.56020200
 H                  0.70774300    2.32689600   -6.38125700
 O                  0.79257700    1.85232800    0.28641600
 H                 -1.14113200    0.06807100   -0.29590500
 C                 -4.32096400   -0.69076700   -3.23552100
 C                 -4.67632100   -1.41477900   -4.36851300
 C                 -5.56272200   -2.48983800   -4.28815700
 C                 -6.08990800   -2.83488500   -3.04176900
 C                 -5.72320100   -2.13652400   -1.89752800
 C                 -4.83472700   -1.03941800   -1.96477600
 H                 -3.65367100    0.17456900   -3.31735000
 H                 -4.25743600   -1.12460700   -5.33849900
 H                 -6.79365300   -3.67085300   -2.95918900
 H                 -6.11840000   -2.40294500   -0.91158000
 O                 -4.52318700   -0.39251600   -0.86104500
 C                 -2.66056700   -0.14668800   -0.62800700
 H                 -2.73775700   -0.74274900    0.27601600
 H                 -2.40181500   -0.62088100   -1.57455500
 C                 -2.97201100    1.30413700   -0.65346800
 C                 -3.58921300    1.87922500    0.60447800
 H                 -4.68387400    1.72963700    0.54459600
 H                 -3.37163600    2.96236500    0.61451400
 O                 -2.78168400    1.99988200   -1.62658900
 O                 -3.04802300    1.23007700    1.73400600
 C                 -2.90465800    1.91670900    2.89326700
 C                 -1.95081600    1.43510100    3.79916800
 C                 -3.64996400    3.05509200    3.21169400
 C                 -1.74096000    2.09408500    5.00316300
 H                 -1.36096300    0.55228700    3.53438600
 C                 -3.42255000    3.71033300    4.42230300
 H                 -4.41440300    3.42810800    2.52552400
 C                 -2.47014900    3.24099600    5.32143600
 H                 -0.98762400    1.70890800    5.69731700
 H                 -4.00916400    4.60223100    4.66204700
 H                 -2.29781200    3.76241900    6.26670100
 H                 -5.84737700   -3.04534800   -5.18691500
 C                 -0.16446100    2.82899200    0.56168600
 H                 -1.15328300    2.35413600    0.72680500
 C                 -0.27393500    3.77986500   -0.61476300
 H                 -0.54661000    3.23027200   -1.53075800
 H                 -1.04156400    4.55422900   -0.44416600
 H                  0.69660100    4.28335100   -0.77935300
 C                  0.20410500    3.56184700    1.84150200
 H                 -0.58401500    4.27669900    2.13708000
 H                  0.33995000    2.85126500    2.67570500
 H                  1.14659300    4.12412700    1.71031300

97
TSD1
 H                  2.54249400   -5.14344900    3.85663500
 H                  3.26372000   -5.11954500    1.47203900
 C                  1.95205200   -4.60457100    3.10968500
 C                  2.35355200   -4.59438900    1.77665000
 H                  0.47302400   -3.91713300    4.53379400
 C                  0.79599900   -3.92166800    3.48855000
 C                  1.60523800   -3.90466500    0.82376500
 H                  1.95250000   -3.90122900   -0.21443500
 H                 -5.34275100   -2.80494200    1.31878000
 H                 -5.58021100   -4.98311800    0.12697100
 H                  6.72247300   -1.77251300    2.45979100
 H                  6.93985400   -0.49993900    0.32999700
 C                  0.04618500   -3.23616600    2.53843600
 C                 -4.49007600   -3.23903700    0.78803200
 C                 -4.62234700   -4.45413500    0.12262900
 C                  0.44263700   -3.22048100    1.19233400
 H                 -3.18145700   -1.60070200    1.30691600
 C                  5.82726300   -1.41129500    1.94468500
 C                 -3.27385100   -2.55621300    0.77671600
 C                  5.94944500   -0.69801700    0.75112600
 H                 -0.85331300   -2.69011900    2.85032400
 C                 -3.52544900   -5.00294700   -0.54268300
 H                 -3.61687200   -5.96719400   -1.05200800
 H                  4.45968900   -2.21433800    3.41617200
 C                  4.56599600   -1.65710700    2.48021900
 C                 -2.17929100   -3.08911600    0.09251200
 H                  0.65648400   -3.46196700   -1.65481600
 C                 -2.30939700   -4.32677900   -0.55213300
 C                  4.81250300   -0.23268000    0.09702900
 H                  4.91547400    0.33662500   -0.83478600
 H                  2.60626300   -1.92425800   -1.40943300
 H                 -1.45095700   -4.77894400   -1.06253000
 H                  1.90469200   -2.83851000   -3.66449100
 P                 -0.57058300   -2.17114300    0.06522700
 C                  3.42669600   -1.19022700    1.82498300
 C                  0.02753700   -2.55403200   -1.66794300
 C                  3.53935300   -0.47596400    0.62910300
 H                  2.43230900   -1.38184000    2.24781500
 H                 -0.86843100   -2.83039000   -2.25187000
 H                  0.29409400   -2.43999800   -4.32118000
 C                  2.07903000   -1.00997100   -1.73938000
 C                  1.16781400   -2.02633100   -3.78868000
 H                  2.75384100   -0.54215300   -2.48103000
 C                  0.76549300   -1.43689000   -2.43347200
 H                  1.62255600   -1.25500900   -4.43428900
 P                  1.98787900    0.07594100   -0.21782000
 Ru                -0.19680600   -0.08730600    0.69928000
 H                  2.31239600    1.43689300   -2.95691400
 H                 -5.86891800    1.04268500   -0.30116400
 H                 -3.46604400    1.60506300   -0.15950100
 C                 -5.14426300    0.46386400   -0.88073400
 C                 -3.79462700    0.78721100   -0.81103700
 C                 -0.17754200   -0.25103500   -2.72090300
 C                  2.53492100    2.14834500   -2.15456600
 H                 -0.91284500   -0.54790200   -3.48968000
 C                  2.52413800    1.73833900   -0.81796000
 H                 -6.63116400   -0.86585100   -1.71782000
 C                 -5.57019400   -0.60319600   -1.67326400
 H                  0.40213000    0.57467400   -3.16844600
 P                 -1.07222000    0.46979700   -1.24724800
 C                 -2.84688500    0.05845000   -1.54324900
 H                  2.81462300    3.77233600   -3.54645400
 C                  2.82632300    3.47048200   -2.49480600
 C                 -4.63795700   -1.33711600   -2.39902600
 C                 -3.28481000   -1.00458300   -2.33846500
 C                  2.82652100    2.68786300    0.17093000
 H                 -4.95890500   -2.18397200   -3.01298500
 H                  2.81136300    2.38669700    1.22652100
 H                 -2.57298100   -1.60520300   -2.91426200
 C                  3.12910700    4.39892700   -1.50482300
 C                 -1.05469800    2.27129600   -1.63899900
 C                  3.13710800    3.99900100   -0.16664300
 H                 -0.29179900    2.82616200    0.29935900
 H                 -1.83559300    2.02685100   -3.64596500
 H                  3.35752400    5.43467300   -1.77208300
 C                 -0.60833700    3.18703700   -0.68638400
 C                 -1.45838100    2.73382500   -2.89730300
 H                  3.37905200    4.71963300    0.62037400
 C                 -0.54903500    4.54694100   -0.98637500
 C                 -1.39276200    4.09009600   -3.20090600
 H                 -0.19074500    5.25399900   -0.23247400
 H                 -1.70684500    4.44356100   -4.18752500
 C                 -0.93468500    4.99818500   -2.24550400
 H                 -0.88331700    6.06439500   -2.48504800
 O                 -2.67666300    0.17337500    2.41705400
 C                 -1.70335900    0.10488800    3.26734200
 C                 -0.41336700    0.62179600    2.90456100
 C                 -1.79541900   -0.56583400    4.50709500
 C                  0.71154300    0.42009400    3.71963400
 H                 -0.37716100    1.45488100    2.15280800
 C                 -0.66176200   -0.77491700    5.28397700
 H                 -2.77132900   -0.95797700    4.80884600
 C                  0.60474300   -0.31897800    4.89274100
 H                  1.66940900    0.86391200    3.42579700
 H                 -0.76264600   -1.32834700    6.22466800
 H                 -1.92079600    0.02714100    1.34355900
 H                  1.48353400   -0.51006000    5.51451500

107
TSE1
 H                 -6.56551400   -0.33933900   -1.76214200
 H                 -4.78880900   -2.04032300   -2.23056100
 C                 -5.50893700   -0.08421300   -1.63737900
 C                 -4.52060200   -1.03107400   -1.90245300
 H                 -5.90644600    1.93441100   -0.97802300
 C                 -5.13997800    1.18665200   -1.20414600
 C                 -3.17921600   -0.69823900   -1.74573800
 H                 -2.42412400   -1.46320600   -1.94850300
 H                 -1.82027000    5.60371900   -2.77264400
 H                 -1.09818500    6.67081700   -0.64059100
 H                 -4.16485300   -5.73177900   -0.25969400
 H                 -3.75780400   -4.00881300    1.49307000
 C                 -3.79650300    1.51754500   -1.04104200
 C                 -1.47787200    4.98443000   -1.93787100
 C                 -1.07694200    5.58146400   -0.74165500
 C                 -2.79367000    0.58197600   -1.32250900
 H                 -1.80293000    3.13888000   -2.99958100
 C                 -3.31737300   -5.04583300   -0.34973000
 C                 -1.45564300    3.59813800   -2.06611400
 C                 -3.09076200   -4.08068000    0.62790700
 H                 -3.53349400    2.51668200   -0.68016100
 C                 -0.64532700    4.78845900    0.31823400
 H                 -0.31249100    5.24945000    1.25365300
 H                 -2.61726400   -5.91009400   -2.20358900
 C                 -2.45318500   -5.14311700   -1.44063500
 C                 -1.02257000    2.79380300   -1.00411600
 H                 -1.20905400    0.36396800   -3.46667200
 C                 -0.60978200    3.40132600    0.18439000
 C                 -2.01865600   -3.19761900    0.50452200
 H                 -1.84523800   -2.42197900    1.25985800
 H                 -0.63883100   -2.01384100   -2.97902400
 H                 -0.22686900    2.77084300    0.99774900
 H                  0.12652800   -0.88248700   -5.05815900
 P                 -0.99437200    0.94476800   -1.09352300
 C                 -1.37288700   -4.27183100   -1.55542600
 C                 -0.34870500    0.64653200   -2.83324200
 C                 -1.15798200   -3.27783400   -0.59283300
 H                 -0.68683300   -4.37563300   -2.40394500
 H                  0.00848900    1.61899500   -3.21963600
 H                  1.25349600    0.49694600   -4.97244600
 C                  0.35809300   -1.79669200   -2.55534600
 C                  1.01751100   -0.49015600   -4.53912700
 H                  1.03537100   -2.54683000   -3.00156900
 C                  0.77357300   -0.38917600   -3.03060400
 H                  1.86170900   -1.16636900   -4.75919600
 P                  0.23581600   -2.06708000   -0.70921700
 Ru                 0.21312200   -0.12283400    0.51769300
 H                  2.86823100   -2.80738900   -2.10529300
 H                  3.62027200    4.44265400    1.89851500
 H                  3.19896700    2.02635000    1.56833800
 C                  3.23259900    4.08775100    0.93888300
 C                  2.99904800    2.72844800    0.75432100
 C                  2.09653200    0.07511700   -2.39680100
 C                  2.78501200   -3.35033800   -1.15797800
 H                  2.47588100    0.95427000   -2.94649500
 C                  1.63718400   -3.23391500   -0.36656600
 H                  3.16786300    6.05962800    0.05441600
 C                  2.98011600    4.99176400   -0.09201400
 H                  2.85579900   -0.71369100   -2.53994600
 P                  2.07018000    0.46643600   -0.57691100
 C                  2.49688800    2.25417800   -0.46684300
 H                  4.74836100   -4.21092000   -1.38482300
 C                  3.85572600   -4.14827500   -0.75478000
 C                  2.48680700    4.52976100   -1.30957100
 C                  2.24044100    3.17099900   -1.49202400
 C                  1.59012300   -3.94819400    0.84082000
 H                  2.27615200    5.23110800   -2.12254500
 H                  0.70533500   -3.86339300    1.48399900
 H                  1.82746300    2.83841200   -2.45063200
 C                  3.79279200   -4.85488500    0.44136800
 C                  3.65086200   -0.28008000    0.01429200
 C                  2.64939400   -4.75531200    1.23707800
 H                  2.73849000   -1.16126500    1.75107400
 H                  4.84541700    0.51746000   -1.61044900
 H                  4.63237600   -5.48090800    0.75712000
 C                  3.67047000   -1.02750800    1.19177100
 C                  4.84026600   -0.09494700   -0.70061800
 H                  2.58535900   -5.30961900    2.17836000
 C                  4.85798400   -1.60106300    1.64213600
 C                  6.02494400   -0.67367300   -0.25525400
 H                  4.85816700   -2.19157600    2.56330100
 H                  6.94979200   -0.52658900   -0.82108700
 C                  6.03389400   -1.43101300    0.91680200
 H                  6.96545600   -1.88583700    1.26668400
 C                  0.82365100   -0.53232600    3.98507100
 H                  0.04543100   -0.85848200    4.69788400
 H                  1.77493200   -0.47844300    4.56481900
 C                  0.51848100    0.79602700    3.32920700
 C                  0.63221500    1.99758600    4.22160100
 H                  1.69093600    2.18294000    4.51251200
 H                  0.27866300    2.90859500    3.70783800
 H                 -0.94992200    0.19624200    2.75394200
 O                  0.90841700    0.99908600    2.08667300
 O                 -1.55974600   -0.27912200    2.05700300
 C                 -2.77713000    0.33477200    2.07861500
 C                 -2.86554600    1.69871900    2.37462400
 C                 -3.93678100   -0.40849900    1.85594100
 C                 -4.11426600    2.30853300    2.46279900
 H                 -1.94421600    2.26770100    2.53745100
 C                 -5.17812400    0.21422700    1.93619400
 H                 -3.85502100   -1.47152700    1.61696100
 C                 -5.27622100    1.57056700    2.24690400
 H                 -4.17441900    3.37496400    2.70067000
 H                 -6.08305900   -0.37291800    1.75089400
 H                 -6.25650300    2.05093300    2.31598300
 H                  0.91539300   -1.32782900    3.22625700
 H                  0.05687200    1.88019800    5.15564800

118
TSG1
 Ru                -0.12334200   -0.12460700   -0.07411500
 C                  1.00485900    1.48846100    2.85863400
 C                 -0.07735300    0.47095200    3.28748000
 H                  0.43049100   -0.37966200    3.77975600
 H                 -0.73020000    0.91798000    4.05840800
 C                  2.22348400    0.76779200    2.23936800
 H                  2.87417900    1.52134500    1.76363800
 H                  2.81977700    0.32123800    3.05439800
 C                  1.49518800    2.17602800    4.13548300
 H                  2.35449300    2.83582000    3.92343300
 H                  0.69812800    2.79440500    4.58430500
 H                  1.81560600    1.43516000    4.88817600
 C                  0.44056300    2.59991400    1.94968400
 H                  1.13195600    3.46330400    1.95005400
 H                 -0.48834600    2.98754300    2.40631200
 P                 -1.11303300   -0.25488900    1.92550500
 P                  1.80943400   -0.54213500    0.97158700
 P                 -0.02896500    2.16322800    0.19005200
 C                  3.30544000   -0.63067700   -0.11217200
 C                  4.15351500    0.44882500   -0.37318300
 C                  3.53311600   -1.83343500   -0.79947400
 C                  5.21436400    0.32629200   -1.27099700
 H                  3.99799800    1.40981400    0.12312000
 C                  4.58624500   -1.95667600   -1.69952600
 H                  2.87837900   -2.69360700   -0.61459000
 C                  5.43869500   -0.87613100   -1.93488200
 H                  5.87057200    1.18564000   -1.44705200
 H                  4.74998300   -2.90703100   -2.21722100
 H                  6.27068900   -0.97338200   -2.63912000
 C                  2.13581600   -2.10114500    1.95212800
 C                  3.23261200   -2.24395300    2.81202500
 C                  1.28345400   -3.19067400    1.77059900
 C                  3.44785400   -3.43733300    3.49524000
 H                  3.94550200   -1.42046900    2.93849200
 C                  1.49498800   -4.38983600    2.45056900
 H                  0.43547600   -3.07489000    1.08568200
 C                  2.57374800   -4.51136400    3.32140500
 H                  4.30831500   -3.53406200    4.16453200
 H                  0.80641400   -5.22740600    2.30156200
 H                  2.74108600   -5.44696900    3.86340800
 C                 -1.62060700   -1.89930400    2.61718800
 C                 -1.64679200   -2.16510600    3.98925700
 C                 -2.03060700   -2.89669800    1.72343700
 C                 -2.04840000   -3.41420200    4.46061000
 H                 -1.35455600   -1.39513900    4.71094300
 C                 -2.44819300   -4.13778300    2.19690400
 H                 -2.00810400   -2.68623700    0.64614300
 C                 -2.44946100   -4.40318200    3.56605000
 H                 -2.05152500   -3.61296800    5.53654300
 H                 -2.77046000   -4.90793800    1.48916900
 H                 -2.76748300   -5.38218100    3.93686100
 C                 -2.76013100    0.58595500    2.06848500
 C                 -3.01720800    1.72914200    2.83045000
 C                 -3.79407400    0.06293100    1.27815700
 C                 -4.26936000    2.34319300    2.79027400
 H                 -2.23858700    2.16795500    3.46337000
 C                 -5.03793200    0.68119900    1.22568000
 H                 -3.61905600   -0.83718000    0.68163300
 C                 -5.28020300    1.82663200    1.98488600
 H                 -4.44925100    3.24095200    3.38911700
 H                 -5.81708300    0.26176300    0.58114300
 H                 -6.25727500    2.31740800    1.94739800
 C                  1.31712400    2.90082800   -0.84577700
 C                  2.51349300    3.44414700   -0.36652900
 C                  1.12888700    2.85676200   -2.24032500
 C                  3.49550600    3.90761700   -1.24354700
 H                  2.69563900    3.51726800    0.71155800
 C                  2.10818300    3.31233000   -3.11700400
 H                  0.17361000    2.48698200   -2.64128200
 C                  3.30391300    3.83281000   -2.61925200
 H                  4.42186100    4.33079400   -0.84128400
 H                  1.94193200    3.25875600   -4.19809100
 H                  4.07775700    4.18371000   -3.30840300
 C                 -1.28173600    3.52892000   -0.07094100
 C                 -2.62770500    3.19894700   -0.24105100
 C                 -0.91092700    4.88066700   -0.09550100
 C                 -3.58632000    4.19264000   -0.43820300
 H                 -2.92967800    2.14597400   -0.22630200
 C                 -1.86620900    5.87479700   -0.28846900
 H                  0.14184700    5.16301000    0.02541300
 C                 -3.20752100    5.53198900   -0.46319600
 H                 -4.63466200    3.90791900   -0.57619200
 H                 -1.56121700    6.92577700   -0.31071200
 H                 -3.95658300    6.31346500   -0.62338200
 O                 -1.90651100   -1.24501600   -1.08088200
 C                 -2.91291000   -0.78717600   -1.81303000
 C                 -4.04071400   -1.60817600   -2.02752900
 C                 -2.91844200    0.51197100   -2.35316700
 C                 -5.14585700   -1.12236500   -2.71537700
 H                 -4.03135300   -2.61770500   -1.60034300
 C                 -4.03506600    0.99407800   -3.02868500
 H                 -2.04070100    1.14472700   -2.17387200
 C                 -5.15364200    0.18201500   -3.21789400
 H                 -6.02008200   -1.76610100   -2.85700000
 H                 -4.03032500    2.02090800   -3.40969700
 C                 -0.49364800   -2.12435700   -2.00754300
 H                 -1.22906200   -2.78213000   -2.48754400
 H                  0.21180300   -2.63831000   -1.34779800
 C                  0.07790400   -1.08814700   -2.90212900
 O                  0.89469700   -0.26397300   -2.07893800
 C                  0.84564500   -1.66820300   -4.08125900
 H                  1.83073200   -2.04513700   -3.74718500
 H                  0.27743500   -2.52373400   -4.48191300
 O                  0.95336100   -0.75195500   -5.14391000
 C                  2.00133700    0.09769400   -5.26774400
 C                  3.07899400    0.18382800   -4.38161600
 C                  1.95929600    0.93055100   -6.39458700
 C                  4.11118500    1.08455500   -4.65065200
 H                  3.13176100   -0.42839800   -3.47634500
 C                  2.99182500    1.82399700   -6.64313000
 H                  1.10003800    0.84126200   -7.06481700
 C                  4.08241700    1.90338100   -5.77391100
 H                  4.94554100    1.14229900   -3.94419300
 H                  2.94769500    2.46277600   -7.53035400
 H                 -6.02662600    0.56032600   -3.75718400
 H                  4.89911300    2.60360200   -5.97050700
 H                  1.15511500    0.56832700   -2.51219200
 H                 -0.75346600   -0.48608900   -3.33536100
 
 109
I3+iPrOH
 Ru                -0.13576700   -0.02069400    0.43879900
 C                 -1.57567300    0.72799900   -2.76526800
 C                 -1.51535200   -0.80256800   -2.62882500
 H                 -2.54124200   -1.16457100   -2.44118200
 H                 -1.19213200   -1.25049400   -3.58524100
 C                 -2.48299400    1.33021700   -1.66976000
 H                 -2.30496200    2.41682300   -1.60333400
 H                 -3.53725400    1.22438300   -1.97640300
 C                 -2.22571400    1.03999700   -4.11415200
 H                 -2.41069000    2.12362700   -4.21999200
 H                 -1.57605100    0.72255700   -4.94785300
 H                 -3.19316300    0.51939700   -4.21936500
 C                 -0.15833300    1.34770700   -2.79264100
 H                 -0.17260900    2.27069500   -3.39672600
 H                  0.51905500    0.65820800   -3.33080700
 P                 -0.40749100   -1.44975300   -1.27543700
 P                 -2.25822000    0.62065500    0.04023000
 P                  0.63890000    1.66401300   -1.14540300
 C                 -3.04981400    1.92155000    1.09759600
 C                 -3.81605900    1.53936000    2.20792400
 C                 -2.84738000    3.28754700    0.86618300
 C                 -4.36341700    2.49477800    3.05993500
 H                 -3.99727300    0.47809700    2.40871200
 C                 -3.40255800    4.24344700    1.71449500
 H                 -2.23729700    3.62749400    0.02445600
 C                 -4.16117900    3.85144800    2.81438600
 H                 -4.95865000    2.17379300    3.91977700
 H                 -3.23099400    5.30451800    1.50958500
 H                 -4.59529000    4.60263100    3.48052200
 C                 -3.58310000   -0.68256000    0.14951700
 C                 -4.81753500   -0.54364500   -0.49937800
 C                 -3.38116000   -1.80338400    0.96142800
 C                 -5.80469100   -1.51701000   -0.37052200
 H                 -5.03196100    0.34298500   -1.10535500
 C                 -4.37596000   -2.76841100    1.10908500
 H                 -2.41995200   -1.91737000    1.47543500
 C                 -5.58486700   -2.63551500    0.43313900
 H                 -6.75817700   -1.39434600   -0.89294200
 H                 -4.18978800   -3.64020300    1.74369700
 H                 -6.36152900   -3.39924500    0.53540400
 C                 -1.08806700   -3.13526200   -0.95826500
 C                 -0.35614000   -3.92744600   -0.06440300
 C                 -2.25226400   -3.65746400   -1.52664200
 C                 -0.79511600   -5.20142700    0.27618000
 H                  0.56783100   -3.53801100    0.37877700
 C                 -2.68734200   -4.94024000   -1.19240900
 H                 -2.85431100   -3.06927200   -2.22587900
 C                 -1.96676800   -5.71127000   -0.28556900
 H                 -0.21128000   -5.79952300    0.98267300
 H                 -3.60666200   -5.33058700   -1.63963900
 H                 -2.31390300   -6.71406500   -0.01926700
 C                  1.11057300   -1.91873900   -2.22599500
 C                  1.01119300   -2.74565100   -3.35450900
 C                  2.36622600   -1.45880200   -1.82760500
 C                  2.14505100   -3.07237200   -4.08962500
 H                  0.03915200   -3.15373100   -3.65659300
 C                  3.50315000   -1.78664400   -2.56762300
 H                  2.45009900   -0.85148000   -0.92111100
 C                  3.39461600   -2.58485200   -3.70086100
 H                  2.05587600   -3.71726700   -4.96897700
 H                  4.47928000   -1.41111500   -2.24351500
 H                  4.28591200   -2.84089800   -4.28146100
 C                  0.25105900    3.44470400   -0.79675100
 C                  0.55086000    3.90138000    0.49432100
 C                 -0.29343900    4.34612900   -1.71811100
 C                  0.31555100    5.22666900    0.84901800
 H                  0.94135100    3.19391000    1.23503100
 C                 -0.54148000    5.67029900   -1.35682000
 H                 -0.54196400    4.02987800   -2.73644500
 C                 -0.23460300    6.11555800   -0.07324100
 H                  0.55183800    5.56435500    1.86299200
 H                 -0.97382900    6.35893000   -2.08897000
 H                 -0.42644800    7.15507300    0.20861200
 C                  2.41579500    1.87204500   -1.60308600
 C                  2.83712200    2.28331600   -2.87214200
 C                  3.37261700    1.62861200   -0.61024100
 C                  4.19376600    2.43418000   -3.14941100
 H                  2.10739600    2.49295800   -3.66132600
 C                  4.72856700    1.78873600   -0.88859100
 H                  3.04821200    1.25478900    0.36743000
 C                  5.14206100    2.18738000   -2.15819800
 H                  4.51219100    2.74988400   -4.14745400
 H                  5.46781300    1.58684600   -0.10732900
 H                  6.20732800    2.30570600   -2.37778000
 O                  1.89393500   -0.54701500    1.11346300
 C                  2.39314900   -1.67382200    1.59060500
 C                  3.73759100   -2.00669200    1.31138700
 C                  1.66045300   -2.57509100    2.39303000
 C                  4.31078300   -3.17399800    1.80140700
 C                  2.24443800   -3.74099100    2.88155600
 H                  0.60850700   -2.34718300    2.59785000
 C                  3.57095200   -4.05681300    2.58976100
 H                  5.35495500   -3.40091100    1.56077400
 H                  1.64594500   -4.41808500    3.50159600
 H                  4.02305100   -4.97650100    2.97184700
 H                  4.31941900   -1.30875900    0.69782100
 C                 -0.76121100    0.22553400    4.05272200
 H                 -0.24130700   -0.73913900    3.94230200
 H                 -1.66061100    0.19947100    3.41436000
 H                 -1.07843200    0.32938200    5.10310100
 C                  0.13377100    1.37705900    3.65312700
 H                  1.03382400    1.36549700    4.30198800
 C                 -0.54645200    2.71913600    3.78592200
 H                 -1.35832800    2.80139500    3.04544000
 H                 -0.97976400    2.84987800    4.79011800
 H                  0.16197200    3.54292600    3.60301200
 O                  0.58637400    1.26060600    2.30538000
 H                  1.33202500    0.61287200    2.21949400
 H                 -0.70305800   -1.16717300    1.43423400

107
I3+Acetone
 Ru                -0.29348000   -0.02381800    0.40122900
 C                 -1.66244400    0.67295600   -2.84057600
 C                 -1.57685900   -0.85768600   -2.67256100
 H                 -2.59194400   -1.23542700   -2.45316000
 H                 -1.27641800   -1.31482600   -3.63181200
 C                 -2.61156300    1.28662700   -1.78266200
 H                 -2.46216000    2.37890500   -1.73515000
 H                 -3.65418400    1.13686500   -2.11221300
 C                 -2.28356300    0.94568700   -4.21159900
 H                 -2.48492700    2.02336800   -4.34529900
 H                 -1.60765200    0.62331900   -5.02226100
 H                 -3.23883100    0.40582400   -4.32937400
 C                 -0.25325300    1.30977000   -2.85188800
 H                 -0.26947000    2.24251400   -3.44161700
 H                  0.42749000    0.63078400   -3.39906200
 P                 -0.43771800   -1.47717100   -1.33029700
 P                 -2.39710200    0.58860700   -0.07036400
 P                  0.54425400    1.60645400   -1.20106200
 C                 -3.05855600    1.88038200    1.06996100
 C                 -3.62850600    1.45778900    2.27925000
 C                 -2.85386300    3.24873300    0.86827900
 C                 -3.99260700    2.38078300    3.25604500
 H                 -3.79012500    0.38861700    2.45998500
 C                 -3.22443800    4.17334700    1.84355000
 H                 -2.37684200    3.61456900   -0.04598600
 C                 -3.79388400    3.74437200    3.03990900
 H                 -4.44231400    2.03148100    4.19064200
 H                 -3.05712800    5.23939100    1.66137300
 H                 -4.08454500    4.47150900    3.80402000
 C                 -3.77362400   -0.65278300    0.03175700
 C                 -5.05700400   -0.33901500   -0.43859000
 C                 -3.56389300   -1.89863300    0.62795200
 C                 -6.09424200   -1.26071600   -0.34275500
 H                 -5.26028200    0.64818000   -0.86984900
 C                 -4.60436300   -2.82266500    0.72930100
 H                 -2.56822100   -2.14025500    1.01613600
 C                 -5.86712300   -2.51002600    0.23707200
 H                 -7.08928500   -1.00080400   -0.71609200
 H                 -4.41430600   -3.79691800    1.18998500
 H                 -6.68219700   -3.23620300    0.31023100
 C                 -1.03911900   -3.19999300   -1.05727200
 C                 -0.33741900   -3.94244400   -0.09952100
 C                 -2.11733600   -3.79380400   -1.71801300
 C                 -0.72575800   -5.23971400    0.21458800
 H                  0.51836000   -3.49315400    0.41833000
 C                 -2.50168400   -5.09899200   -1.40884100
 H                 -2.68743300   -3.24470300   -2.47378200
 C                 -1.81479300   -5.82086900   -0.43704800
 H                 -0.16833400   -5.79733400    0.97363700
 H                 -3.35285300   -5.54862800   -1.92913300
 H                 -2.12318800   -6.84132600   -0.19078800
 C                  1.11424900   -1.86154700   -2.26502400
 C                  1.08101400   -2.52940100   -3.49765500
 C                  2.34877600   -1.51232800   -1.71327800
 C                  2.26024200   -2.80220400   -4.18236600
 H                  0.12704500   -2.85761900   -3.92697900
 C                  3.53096800   -1.79328300   -2.39901500
 H                  2.37499300   -1.01531000   -0.73804700
 C                  3.48929600   -2.42672000   -3.63607800
 H                  2.22219900   -3.31885300   -5.14619400
 H                  4.48857400   -1.50494000   -1.95348800
 H                  4.41597700   -2.64080000   -4.17698100
 C                  0.21486100    3.40186200   -0.87188600
 C                  0.71937900    3.91297800    0.33217300
 C                 -0.49478400    4.26332800   -1.71492200
 C                  0.51563100    5.24305400    0.68321700
 H                  1.26909500    3.24742700    1.00575200
 C                 -0.70858500    5.59600600   -1.35893900
 H                 -0.90094200    3.90897800   -2.66806800
 C                 -0.20634100    6.08960900   -0.15855100
 H                  0.92157600    5.62352900    1.62585600
 H                 -1.26894500    6.25202700   -2.03189100
 H                 -0.37132800    7.13467400    0.11943500
 C                  2.32998100    1.75886000   -1.64237900
 C                  2.77547200    2.12588600   -2.91664800
 C                  3.26745500    1.51946900   -0.62983400
 C                  4.13853100    2.23809700   -3.18014700
 H                  2.06066700    2.33146200   -3.72033000
 C                  4.62973200    1.64670100   -0.89457000
 H                  2.91654600    1.17031600    0.34949400
 C                  5.06811900    2.00063700   -2.16911500
 H                  4.47669000    2.51803000   -4.18238200
 H                  5.35537800    1.45128600   -0.09869400
 H                  6.13848200    2.09052800   -2.37743800
 O                  1.67394300   -0.47736200    1.13650200
 C                  2.18183100   -1.50918700    1.75581500
 C                  3.58811500   -1.70542500    1.72918300
 C                  1.42740300   -2.46970300    2.47460400
 C                  4.18847100   -2.77676000    2.37496000
 C                  2.04251200   -3.54178000    3.11802200
 H                  0.33794800   -2.36089200    2.48927400
 C                  3.42524800   -3.71172800    3.07981000
 H                  5.27721000   -2.88973600    2.32422900
 H                  1.41972800   -4.26288900    3.66073400
 H                  3.90105800   -4.55697500    3.58510100
 H                  4.19049100   -0.97623600    1.17366400
 C                 -0.30780600    0.15838800    3.95910200
 H                  0.64797300   -0.38572000    3.84548000
 H                 -1.06367600   -0.48727300    3.48148200
 C                 -0.22844200    1.44145500    3.21157700
 C                 -0.18738000    2.71342100    3.99420900
 H                 -1.12850500    2.80983000    4.56329500
 H                 -0.07997400    3.57993500    3.32754800
 O                 -0.21103100    1.49061600    1.98807500
 H                 -0.92312800   -1.14198400    1.40399700
 H                 -0.52128100    0.30319700    5.02733500
 H                  0.62991300    2.68617500    4.73341100

I3+PhOH
110
 Ru                -0.10856300   -0.02525200    0.44865400
 C                 -1.56457800    0.71694400   -2.73713200
 C                 -1.52611800   -0.81531000   -2.57868200
 H                 -2.54947700   -1.16284800   -2.35146700
 H                 -1.24494700   -1.28213800   -3.53888300
 C                 -2.45386700    1.35331600   -1.64427200
 H                 -2.26636500    2.43945700   -1.60871500
 H                 -3.51139900    1.24204900   -1.93697700
 C                 -2.22096700    1.01774000   -4.08539200
 H                 -2.39222100    2.10201700   -4.20624100
 H                 -1.58220800    0.67910700   -4.91916900
 H                 -3.19612500    0.50897800   -4.17502400
 C                 -0.13880800    1.31880300   -2.78502700
 H                 -0.14992000    2.24099800   -3.39041500
 H                  0.52498300    0.62126300   -3.32966200
 P                 -0.37898300   -1.45214400   -1.25813900
 P                 -2.20770500    0.66615500    0.07024000
 P                  0.67764200    1.63030900   -1.14619000
 C                 -2.86712200    1.98440200    1.18228000
 C                 -3.41052100    1.58864800    2.41281400
 C                 -2.80375800    3.34940200    0.88306700
 C                 -3.91416700    2.53146300    3.30184400
 H                 -3.44369300    0.52631300    2.68008100
 C                 -3.30293900    4.29374400    1.77925300
 H                 -2.35719700    3.70077900   -0.05188900
 C                 -3.86945900    3.88795600    2.98440500
 H                 -4.33463400    2.20119500    4.25625600
 H                 -3.24669300    5.35618800    1.52281900
 H                 -4.26817400    4.63001400    3.68270700
 C                 -3.59906200   -0.55828600    0.22993300
 C                 -4.86253300   -0.29273600   -0.31772500
 C                 -3.42593900   -1.73188700    0.96822500
 C                 -5.90968900   -1.19572600   -0.16508800
 H                 -5.04909400    0.64269000   -0.85638100
 C                 -4.48039600   -2.62844500    1.13985500
 H                 -2.44465900   -1.94036300    1.40978500
 C                 -5.71929600   -2.37112500    0.56269500
 H                 -6.88606500   -0.97408500   -0.60614800
 H                 -4.31853300   -3.54406300    1.71665600
 H                 -6.54359300   -3.07986000    0.68575200
 C                 -0.97965600   -3.16456400   -0.94282500
 C                 -0.08891200   -4.00845300   -0.26436200
 C                 -2.24278600   -3.65084500   -1.28903300
 C                 -0.46175000   -5.30257900    0.07762400
 H                  0.91038400   -3.64828300    0.00773700
 C                 -2.61135900   -4.95446400   -0.95552000
 H                 -2.97080000   -3.01723600   -1.80605600
 C                 -1.72712600   -5.77952600   -0.26704000
 H                  0.24676800   -5.93956500    0.61560500
 H                 -3.60638800   -5.31870600   -1.22937400
 H                 -2.02175600   -6.79908400   -0.00127000
 C                  1.14059000   -1.85718100   -2.23523500
 C                  1.04967700   -2.59770500   -3.42282200
 C                  2.39562700   -1.44833000   -1.78400200
 C                  2.19123300   -2.88401000   -4.16301100
 H                  0.07901100   -2.97196200   -3.76945400
 C                  3.54104600   -1.73761200   -2.52683700
 H                  2.47230100   -0.90649700   -0.83648400
 C                  3.44061000   -2.44518300   -3.71934200
 H                  2.10820000   -3.45951200   -5.08981100
 H                  4.51608300   -1.40044200   -2.16016400
 H                  4.33779900   -2.66842300   -4.30426300
 C                  0.29821400    3.41240100   -0.79253200
 C                  0.65517700    3.88382700    0.47841800
 C                 -0.28868400    4.30499500   -1.69628200
 C                  0.43060700    5.21085800    0.83312500
 H                  1.09171500    3.18987300    1.20445800
 C                 -0.52540200    5.63167400   -1.33553100
 H                 -0.57904600    3.98082600   -2.70098000
 C                 -0.16568000    6.08916900   -0.07045700
 H                  0.71614800    5.55863200    1.83087900
 H                 -0.99066700    6.31251300   -2.05470000
 H                 -0.34900900    7.13027700    0.21083100
 C                  2.45351200    1.82637800   -1.60688300
 C                  2.87609600    2.25554700   -2.86910100
 C                  3.40847400    1.54841500   -0.62126000
 C                  4.23426900    2.38964900   -3.14778400
 H                  2.14574000    2.49166100   -3.65045000
 C                  4.76585800    1.69349200   -0.90034400
 H                  3.08128000    1.16334000    0.35207100
 C                  5.18119900    2.10957500   -2.16398800
 H                  4.55530000    2.71906100   -4.14051600
 H                  5.50425700    1.46684000   -0.12510900
 H                  6.24748800    2.21591600   -2.38466100
 O                  1.88526800   -0.58542700    1.23152000
 C                  2.32752200   -1.76751900    1.63613100
 C                  3.65081800   -2.15127100    1.33052600
 C                  1.54086500   -2.68279000    2.36611500
 C                  4.15263200   -3.38756000    1.72126300
 C                  2.05583900   -3.91316800    2.76511000
 H                  0.49844200   -2.41838500    2.57560200
 C                  3.36061700   -4.28363000    2.44104000
 H                  5.18134700   -3.65668600    1.45918900
 H                  1.41685300   -4.60084000    3.33040600
 H                  3.75756000   -5.25544400    2.74805100
 H                  4.27379200   -1.44127100    0.77380400
 O                  0.61695000    1.26589200    2.31108200
 H                  1.30263200    0.53163100    2.24980100
 H                 -0.73225600   -1.12434800    1.47704900
 C                 -0.00286600    1.34409400    3.52144900
 C                 -0.54221800    2.57147400    3.90327600
 C                 -0.10323700    0.23509600    4.36388500
 C                 -1.17842200    2.68994700    5.13506500
 H                 -0.46330500    3.41997300    3.21602000
 C                 -0.74842400    0.36461500    5.59023900
 H                  0.32724500   -0.72048900    4.04520100
 C                 -1.28902700    1.58937400    5.98287300
 H                 -1.60032000    3.65605300    5.42988100
 H                 -0.82521300   -0.50538100    6.24920900
 H                 -1.79037500    1.68518600    6.95013200

131
I3+ModelS
 Ru                 0.09115000    0.06492800    0.31150300
 C                 -1.58110400    0.40966400   -2.83592600
 C                 -1.38669100   -1.09745400   -2.57862700
 H                 -2.36906200   -1.52791100   -2.31902800
 H                 -1.06388900   -1.59079300   -3.51225700
 C                 -2.46430900    1.04047100   -1.73614300
 H                 -2.33473300    2.13701300   -1.72345700
 H                 -3.53075100    0.88349200   -1.97162300
 C                 -2.33340200    0.54825000   -4.16056800
 H                 -2.61076900    1.60083400   -4.34661900
 H                 -1.71306800    0.20535600   -5.00635200
 H                 -3.26119600   -0.04974900   -4.15468900
 C                 -0.22392300    1.13280800   -3.01186800
 H                 -0.35746600    2.01309400   -3.66466100
 H                  0.46049100    0.46093500   -3.56337300
 P                 -0.17232100   -1.54340900   -1.23201700
 P                 -2.10473000    0.47053900   -0.00295600
 P                  0.68496700    1.62166600   -1.46428800
 C                 -2.98090100    1.79328400    0.95941400
 C                 -4.15612700    1.56051500    1.68407900
 C                 -2.43688000    3.08546800    0.96199700
 C                 -4.77847300    2.59865900    2.37812300
 H                 -4.59987000    0.56032000    1.72017700
 C                 -3.06913900    4.12407300    1.63853500
 H                 -1.49953400    3.28397600    0.43526000
 C                 -4.24633800    3.88415800    2.34717700
 H                 -5.68782800    2.39171300    2.95091800
 H                 -2.62638600    5.12518200    1.62202600
 H                 -4.73594800    4.69745200    2.89124200
 C                 -3.27218300   -0.94460800    0.28325300
 C                 -4.46001100   -1.12072200   -0.43758700
 C                 -3.00344800   -1.81862800    1.34332000
 C                 -5.34915900   -2.14262100   -0.10911000
 H                 -4.71927200   -0.45021100   -1.26329800
 C                 -3.89985000   -2.82702100    1.68755300
 H                 -2.06413600   -1.71154200    1.89718100
 C                 -5.07520200   -2.99422900    0.95961400
 H                 -6.26940700   -2.26553500   -0.68787700
 H                 -3.66583300   -3.49189700    2.52432800
 H                 -5.77739500   -3.79116600    1.22114400
 C                 -0.72612800   -3.20313900   -0.65444900
 C                  0.05615900   -3.79568900    0.34669700
 C                 -1.84910700   -3.88320200   -1.13035400
 C                 -0.29828500   -5.03006300    0.87890500
 H                  0.94782200   -3.28081000    0.72477500
 C                 -2.20303500   -5.12205300   -0.59532400
 H                 -2.47771100   -3.45334700   -1.91619400
 C                 -1.43464400   -5.69381400    0.41398800
 H                  0.32147100   -5.47331500    1.66411100
 H                 -3.09382900   -5.63621400   -0.96892100
 H                 -1.71712200   -6.66228300    0.83723500
 C                  1.30692800   -2.03320000   -2.22565800
 C                  1.19288800   -2.96895800   -3.26409700
 C                  2.55104700   -1.46843200   -1.95142800
 C                  2.30063800   -3.29782900   -4.03701100
 H                  0.23221000   -3.45807100   -3.46526100
 C                  3.66104500   -1.79380900   -2.73180800
 H                  2.64477400   -0.77828900   -1.10830500
 C                  3.53654600   -2.70077800   -3.77822000
 H                  2.20194000   -4.02784500   -4.84590900
 H                  4.62715200   -1.32724600   -2.51135700
 H                  4.40541800   -2.95535300   -4.39234100
 C                  0.28801600    3.41673300   -1.24431000
 C                  0.87656300    4.03813400   -0.13247600
 C                 -0.56949300    4.16629600   -2.05484300
 C                  0.60980500    5.37112700    0.16087000
 H                  1.52651100    3.45336700    0.52813300
 C                 -0.84452100    5.50126100   -1.75495200
 H                 -1.04962400    3.71782800   -2.93094900
 C                 -0.25709200    6.10703100   -0.64828000
 H                  1.07550400    5.83775600    1.03422900
 H                 -1.52510200    6.06989500   -2.39544300
 H                 -0.47441100    7.15308100   -0.41382500
 C                  2.41643600    1.82764500   -2.07722500
 C                  2.70956900    2.18691500   -3.39731100
 C                  3.46623300    1.64735700   -1.16831800
 C                  4.03099500    2.34247500   -3.80864000
 H                  1.90446800    2.35476000   -4.12055400
 C                  4.78703700    1.81338900   -1.58096300
 H                  3.24327900    1.31813300   -0.14662900
 C                  5.07246700    2.15541100   -2.90135300
 H                  4.24837500    2.61690700   -4.84520200
 H                  5.59938100    1.66120700   -0.86373000
 H                  6.11004900    2.27803600   -3.22589200
 O                  2.17838500   -0.23992200    0.97344100
 C                  2.63944600   -1.31973200    1.59444100
 C                  3.80757300   -1.95736400    1.12924400
 C                  2.01404200   -1.86725800    2.73439600
 C                  4.29520200   -3.10591300    1.74524100
 C                  2.51286800   -3.00967000    3.35077100
 H                  1.10689200   -1.38814500    3.11654700
 C                  3.64967100   -3.64997100    2.85546000
 H                  5.19797000   -3.58329100    1.34993600
 H                  1.99938500   -3.40865400    4.23199700
 H                  4.03477200   -4.55362400    3.33634600
 H                  4.32537600   -1.52294700    0.26733300
 C                 -0.79386400    0.84650000    3.68643600
 H                 -0.67961100   -0.14668000    3.20900900
 H                 -1.66030100    1.33566600    3.19808800
 C                  0.45153200    1.66406600    3.41512400
 H                  1.27181600    1.25701300    4.04051400
 C                  0.32448000    3.15570000    3.71408700
 H                 -0.52287800    3.58120400    3.13937500
 H                  1.24117700    3.63681200    3.33248300
 O                  0.77957800    1.56922700    2.03951500
 H                  1.57459800    0.97927700    1.89607700
 H                 -0.33462000   -1.05003100    1.40306500
 O                 -0.98482900    0.72864200    5.06968800
 O                  0.25782200    3.45995700    5.08117300
 C                 -0.91686500    3.62008100    5.73523000
 C                 -0.81406600    3.92188800    7.09852300
 C                 -2.18162600    3.50238000    5.15430300
 C                 -1.95921300    4.09657400    7.86585800
 H                  0.18694600    4.00858000    7.53015000
 C                 -3.32233600    3.67059700    5.93734100
 H                 -2.30008100    3.24811100    4.09919100
 C                 -3.22555900    3.97006300    7.29245600
 H                 -1.85985400    4.33069400    8.93028700
 H                 -4.30431400    3.53992800    5.46902800
 H                 -4.12615100    4.09206600    7.90009200
 C                 -2.18951300    0.30867300    5.51739700
 C                 -3.21164300   -0.14871700    4.68095900
 C                 -2.39742000    0.36959700    6.89997000
 C                 -4.44292600   -0.50877600    5.23007800
 H                 -3.06568500   -0.21930400    3.60107200
 C                 -3.62615200    0.00641200    7.43174300
 H                 -1.58163500    0.73860200    7.52845000
 C                 -4.66251300   -0.42923800    6.60098800
 H                 -5.23650900   -0.85912100    4.56026100
 H                 -3.78269800    0.07381400    8.51263100
 H                 -5.63095700   -0.70871800    7.02482600

129
I3+KetoneS
 Ru                -0.03957700    0.11102200    0.24587800
 C                 -1.66211100    0.35150400   -2.93285600
 C                 -1.46302000   -1.14470800   -2.61568500
 H                 -2.43975400   -1.56182600   -2.31232700
 H                 -1.16972800   -1.67718600   -3.53745400
 C                 -2.58247100    1.01704300   -1.88058700
 H                 -2.49750800    2.11523200   -1.94898400
 H                 -3.63219100    0.78267600   -2.12617600
 C                 -2.38714900    0.43540400   -4.27746700
 H                 -2.66975600    1.47790500   -4.50777100
 H                 -1.74443200    0.06899800   -5.09628800
 H                 -3.30899800   -0.17124900   -4.27061700
 C                 -0.30367600    1.06945500   -3.11212200
 H                 -0.42393200    1.92762800   -3.79581100
 H                  0.38591200    0.37860700   -3.63256200
 P                 -0.22548000   -1.54252700   -1.27745000
 P                 -2.22117800    0.52816200   -0.12224700
 P                  0.58339700    1.59752000   -1.56777200
 C                 -2.96143800    1.88864900    0.89411000
 C                 -3.58755600    1.57843900    2.10991100
 C                 -2.78974400    3.23764600    0.55702400
 C                 -4.04470200    2.58677200    2.95594300
 H                 -3.72934800    0.53276800    2.40756300
 C                 -3.26262800    4.24570500    1.39524600
 H                 -2.26877900    3.52103000   -0.36256000
 C                 -3.89390100    3.92399100    2.59647700
 H                 -4.51881400    2.31752500    3.90528700
 H                 -3.12987700    5.29173800    1.10150700
 H                 -4.26650000    4.71457900    3.25541600
 C                 -3.46476300   -0.80948800    0.21955700
 C                 -4.76487000   -0.74586700   -0.30064100
 C                 -3.14142100   -1.86614500    1.07619200
 C                 -5.70218300   -1.72900100    0.00167800
 H                 -5.06762200    0.09260300   -0.93744000
 C                 -4.08434000   -2.84163500    1.39625800
 H                 -2.12821200   -1.92290200    1.48877400
 C                 -5.36248500   -2.78273600    0.85047700
 H                 -6.71017900   -1.66536700   -0.41884200
 H                 -3.80445600   -3.66115400    2.06508900
 H                 -6.10074800   -3.55342400    1.09069900
 C                 -0.74567800   -3.21298400   -0.69658400
 C                  0.02919700   -3.76677700    0.33114900
 C                 -1.83534800   -3.93423400   -1.18943700
 C                 -0.29888800   -5.00386000    0.87392400
 H                  0.89129400   -3.21420600    0.72507700
 C                 -2.15946500   -5.17906700   -0.64916100
 H                 -2.46345600   -3.53089500   -1.99023800
 C                 -1.39893800   -5.71246100    0.38705600
 H                  0.31364400   -5.41394600    1.68278300
 H                 -3.02205200   -5.72847000   -1.03822800
 H                 -1.65921100   -6.68546800    0.81439300
 C                  1.27826300   -2.01725400   -2.24558500
 C                  1.18477800   -2.87501500   -3.35101200
 C                  2.53375900   -1.55314500   -1.84586500
 C                  2.32379900   -3.22786300   -4.06640800
 H                  0.21578300   -3.29070000   -3.65195700
 C                  3.67518400   -1.91334800   -2.56317800
 H                  2.60763000   -0.91427700   -0.95900800
 C                  3.57261800   -2.74025600   -3.67655200
 H                  2.23891100   -3.89475400   -4.92968100
 H                  4.65131100   -1.53941700   -2.23802200
 H                  4.46803300   -3.01842800   -4.24044000
 C                  0.16365900    3.39592800   -1.40680200
 C                  0.71336400    4.06252000   -0.30175400
 C                 -0.66796000    4.11404400   -2.27218100
 C                  0.42985100    5.40346000   -0.06582800
 H                  1.36190300    3.50988400    0.38657700
 C                 -0.95960200    5.45774800   -2.03142100
 H                 -1.11245200    3.63466300   -3.15067900
 C                 -0.41523000    6.10533400   -0.92648200
 H                  0.87151700    5.90820200    0.79912800
 H                 -1.61582400    6.00021300   -2.71861400
 H                 -0.64251100    7.15869700   -0.73833700
 C                  2.32303200    1.78471500   -2.15100700
 C                  2.65324500    2.07350200   -3.47962700
 C                  3.34341100    1.65809400   -1.20022300
 C                  3.98574400    2.21789200   -3.85731800
 H                  1.86949200    2.19410200   -4.23515300
 C                  4.67487700    1.81591600   -1.58097000
 H                  3.08329700    1.37598100   -0.17215400
 C                  4.99879000    2.09003500   -2.90809600
 H                  4.23459600    2.43696300   -4.90003400
 H                  5.46639600    1.70832200   -0.83268700
 H                  6.04525500    2.20455700   -3.20632300
 O                  1.98180700   -0.19869400    0.85379900
 C                  2.52911000   -1.05634200    1.67425200
 C                  3.92968000   -1.27464700    1.59777300
 C                  1.83068400   -1.80062000    2.65717200
 C                  4.57774700   -2.16149200    2.44575500
 C                  2.49248900   -2.68956500    3.50126500
 H                  0.74424200   -1.67999500    2.72042000
 C                  3.86971600   -2.88282200    3.41092100
 H                  5.66069500   -2.29788600    2.35000400
 H                  1.91151900   -3.24510900    4.24698800
 H                  4.38322700   -3.58263200    4.07618300
 H                  4.48775600   -0.70970200    0.84059100
 C                 -0.67512100    0.70536000    3.66620200
 H                  0.21888900    0.24435400    4.14330000
 H                 -1.05857700   -0.03019300    2.93293600
 C                 -0.22836500    1.89095700    2.87026700
 C                 -0.24566400    3.25857100    3.49850500
 H                 -1.26735700    3.64544400    3.30660600
 H                  0.45606300    3.90123500    2.93916600
 O                  0.09706900    1.78670300    1.69974700
 H                 -0.50690000   -0.95961200    1.36857300
 O                 -1.63598900    1.09874600    4.60029700
 O                  0.07402800    3.22340200    4.85648000
 C                 -0.83703700    3.60668800    5.79067600
 C                 -0.74981800    2.98485100    7.03824600
 C                 -1.81132800    4.57979300    5.56401300
 C                 -1.64646300    3.32000700    8.04473300
 H                  0.01989000    2.22154100    7.18200100
 C                 -2.71333900    4.90051800    6.57878500
 H                 -1.87002600    5.09708000    4.60200000
 C                 -2.64124700    4.27366900    7.81963800
 H                 -1.57669500    2.81869000    9.01453100
 H                 -3.47639400    5.66274100    6.39243700
 H                 -3.35066700    4.53056800    8.61080800
 C                 -2.39840400    0.14910700    5.19222400
 C                 -2.25467800   -1.22246400    4.96588600
 C                 -3.38206500    0.61920300    6.07163800
 C                 -3.11416000   -2.11214400    5.61343500
 H                 -1.48044500   -1.60971600    4.29732700
 C                 -4.22494200   -0.28112300    6.70793900
 H                 -3.44922300    1.69902900    6.24300800
 C                 -4.09987700   -1.65384900    6.48012700
 H                 -2.99843000   -3.18495000    5.43241400
 H                 -4.98993400    0.09389200    7.39426000
 H                 -4.76603400   -2.36044700    6.98217800

120
I1+iPrOH
 Ru                -0.00352800    0.09888800    0.22224700
 C                 -0.75246000    1.37010800   -3.05243200
 C                 -1.00616200   -0.14708800   -3.06218300
 H                 -2.09330800   -0.32625500   -3.04115300
 H                 -0.65598700   -0.56837400   -4.01849000
 C                 -1.63988000    2.09182100   -2.00606700
 H                 -1.16421300    3.04600100   -1.71913400
 H                 -2.60728000    2.36834600   -2.45575500
 C                 -1.13056100    1.90971700   -4.43073400
 H                 -1.06461500    3.01078400   -4.45343500
 H                 -0.45635200    1.51390900   -5.20963700
 H                 -2.16330400    1.62350400   -4.69632000
 C                  0.74133700    1.65915600   -2.82599700
 H                  0.98926700    2.67062400   -3.19177000
 H                  1.33502500    0.95283800   -3.43175600
 P                 -0.27451300   -1.12466100   -1.66030500
 P                 -1.91888200    1.12465500   -0.45532900
 P                  1.27260700    1.54285600   -1.04691900
 C                 -2.68235300    2.29914300    0.72946400
 C                 -3.04716300    1.76770100    1.97305000
 C                 -2.95499700    3.63944300    0.44369900
 C                 -3.68253900    2.56923100    2.91534100
 H                 -2.80059100    0.72092600    2.19387900
 C                 -3.58103700    4.44193400    1.39729100
 H                 -2.67657700    4.07663800   -0.52054600
 C                 -3.94858700    3.90844400    2.63047900
 H                 -3.95821200    2.14651300    3.88625600
 H                 -3.78689500    5.49198400    1.16925600
 H                 -4.44288900    4.54008700    3.37417100
 C                 -3.42841700    0.10771800   -0.83221400
 C                 -4.36884100    0.49253800   -1.79736600
 C                 -3.67531000   -1.04405100   -0.07545000
 C                 -5.51203700   -0.27220800   -2.01776000
 H                 -4.23102100    1.39836600   -2.39592100
 C                 -4.82851700   -1.79642700   -0.28542500
 H                 -2.94272900   -1.34128200    0.67926400
 C                 -5.74574500   -1.41971500   -1.26187900
 H                 -6.23075800    0.03986700   -2.78136600
 H                 -4.99388700   -2.69308900    0.32019900
 H                 -6.64656500   -2.01605900   -1.43423800
 C                 -1.36656200   -2.60804000   -1.59990000
 C                 -1.22418700   -3.45805300   -0.50116100
 C                 -2.29059900   -2.93518500   -2.59819000
 C                 -2.02056700   -4.59049200   -0.36875800
 H                 -0.50307900   -3.22570800    0.28582600
 C                 -3.08091200   -4.07534800   -2.47168900
 H                 -2.42118300   -2.30303400   -3.48154800
 C                 -2.95649000   -4.89906800   -1.35423200
 H                 -1.90531000   -5.21853000    0.52044300
 H                 -3.80851400   -4.31550100   -3.25271800
 H                 -3.58992400   -5.78541500   -1.25434900
 C                  1.24322800   -1.90960500   -2.35841000
 C                  1.52431800   -2.00864800   -3.72688800
 C                  2.10180500   -2.52913300   -1.44541900
 C                  2.65254600   -2.69717900   -4.16745100
 H                  0.86967000   -1.55406100   -4.47652200
 C                  3.21800100   -3.23366600   -1.88812200
 H                  1.90834500   -2.43382700   -0.37229400
 C                  3.50006000   -3.31434100   -3.24912500
 H                  2.86343400   -2.75885600   -5.23918100
 H                  3.87783600   -3.70260800   -1.15215000
 H                  4.38189200   -3.86001200   -3.59709100
 C                  1.27567600    3.34425300   -0.60654100
 C                  0.44620300    3.85184800    0.39237200
 C                  2.09419000    4.23060300   -1.32268900
 C                  0.41214600    5.22094100    0.65951200
 H                 -0.16842600    3.16604300    0.97837400
 C                  2.06611100    5.59443200   -1.05259700
 H                  2.77280700    3.84995000   -2.09534700
 C                  1.21917100    6.09423100   -0.06187100
 H                 -0.25208600    5.59670000    1.44505300
 H                  2.71226700    6.27299400   -1.61716600
 H                  1.19619900    7.16742600    0.14904800
 C                  3.08000500    1.23187400   -1.12229000
 C                  3.70644200    0.55490000   -2.17137100
 C                  3.85016600    1.66250700   -0.03367500
 C                  5.08447300    0.33645300   -2.14559300
 H                  3.13049500    0.16759700   -3.01778500
 C                  5.22130500    1.44086300   -0.00882500
 H                  3.36543800    2.16847900    0.80863200
 C                  5.84454000    0.78419100   -1.06990700
 H                  5.55878100   -0.19556900   -2.97581400
 H                  5.80725100    1.77224900    0.85278700
 H                  6.92395100    0.60865400   -1.04819400
 O                 -1.20513200   -0.92415100    1.62497800
 C                 -1.13058600   -1.98249200    2.39208800
 C                  0.01127400   -2.80596100    2.50260800
 C                 -2.26479500   -2.35356500    3.15673000
 C                  0.01521900   -3.92853600    3.32499500
 H                  0.90036800   -2.53626900    1.92837600
 C                 -2.24938600   -3.47789900    3.97353700
 C                 -1.11162300   -4.28231500    4.06741200
 H                  0.92842800   -4.53100200    3.38751100
 H                 -3.14524500   -3.73057800    4.55146400
 H                 -1.10178800   -5.16368900    4.71481700
 O                  1.91773800   -0.50695100    1.14252300
 C                  2.92408000   -1.14903600    1.69147200
 C                  4.05764100   -1.54256300    0.94540700
 C                  2.94564700   -1.42977000    3.07861100
 C                  5.13451700   -2.18433300    1.54794300
 C                  4.02681900   -2.07202500    3.67166100
 H                  2.07676300   -1.13834700    3.67983100
 C                  5.13204800   -2.46314200    2.91469200
 H                  5.99961500   -2.46037200    0.93290800
 H                  4.00203300   -2.27289200    4.74805600
 H                  5.98023400   -2.96921200    3.38455000
 H                  4.08415700   -1.30047300   -0.12018600
 H                 -3.15847500   -1.72030600    3.09346000
 C                 -0.37437700    0.65594500    4.26722200
 H                  0.02843200   -0.36248800    4.14222600
 H                 -1.38740700    0.65422800    3.83564800
 H                 -0.45163600    0.86364600    5.34699800
 C                  0.49946600    1.69148700    3.59274800
 H                  1.49921300    1.66820200    4.07787600
 C                 -0.05026600    3.09360900    3.72923800
 H                 -1.02464200    3.18110200    3.21689200
 H                 -0.20479300    3.35054500    4.78916100
 H                  0.63980800    3.83087300    3.28960500
 O                  0.70729500    1.42109700    2.21093200
 H                  1.36326600    0.68267300    2.10072500

118
I1+Acetone
 Ru                 0.04966700   -0.01532500    0.22024900
 C                 -0.79273500    1.29688700   -3.02821300
 C                 -1.06810300   -0.21567300   -3.04003300
 H                 -2.15582200   -0.36889700   -2.95185300
 H                 -0.79596100   -0.64236800   -4.01899000
 C                 -1.68338000    2.00391100   -1.97661100
 H                 -1.25038200    2.98923100   -1.72737300
 H                 -2.67234900    2.21118700   -2.41890900
 C                 -1.17380500    1.84679400   -4.40195500
 H                 -1.10899800    2.94820800   -4.41761900
 H                 -0.49978900    1.45635100   -5.18415800
 H                 -2.20620000    1.56105000   -4.66869100
 C                  0.70398100    1.58679500   -2.81140700
 H                  0.94589300    2.59755500   -3.18249000
 H                  1.29789700    0.88186700   -3.41861400
 P                 -0.28559500   -1.23222800   -1.69607800
 P                 -1.88846800    1.05696300   -0.39371300
 P                  1.24950800    1.46762700   -1.03895300
 C                 -2.57761000    2.27343600    0.79701000
 C                 -2.67140900    1.83876600    2.12521100
 C                 -3.02029900    3.55369100    0.45510800
 C                 -3.18842900    2.68697100    3.10010200
 H                 -2.32511500    0.82614600    2.37543300
 C                 -3.53189100    4.40130700    1.43696100
 H                 -2.95949400    3.90974800   -0.57858600
 C                 -3.61207300    3.97194400    2.75976500
 H                 -3.26486200    2.34055100    4.13579400
 H                 -3.86991800    5.40545700    1.16412600
 H                 -4.01382700    4.63882700    3.52823700
 C                 -3.42225100    0.05066900   -0.67208700
 C                 -4.45980000    0.44647400   -1.52617200
 C                 -3.56703000   -1.12751500    0.06681000
 C                 -5.60249700   -0.33994100   -1.65697400
 H                 -4.39753700    1.37851600   -2.09845800
 C                 -4.71863800   -1.90238600   -0.05053500
 H                 -2.75943200   -1.42593500    0.73900300
 C                 -5.73457700   -1.51667400   -0.91980800
 H                 -6.40146800   -0.02348000   -2.33432600
 H                 -4.80145000   -2.82090200    0.53935400
 H                 -6.63516000   -2.12915700   -1.02392800
 C                 -1.38373900   -2.71580100   -1.68253200
 C                 -1.15744900   -3.65728900   -0.67657700
 C                 -2.40978400   -2.94780600   -2.60582500
 C                 -1.96489600   -4.78332800   -0.55406300
 H                 -0.35736800   -3.49615500    0.04904700
 C                 -3.21074900   -4.08195400   -2.49341300
 H                 -2.61633200   -2.24561800   -3.41808100
 C                 -2.99967800   -4.99549200   -1.46269800
 H                 -1.78326900   -5.48268300    0.26816800
 H                 -4.01695900   -4.24414900   -3.21522200
 H                 -3.64320100   -5.87526700   -1.36947100
 C                  1.22520700   -1.95967000   -2.48175500
 C                  1.50255000   -1.89317700   -3.85346300
 C                  2.11297600   -2.65564800   -1.64945200
 C                  2.64881200   -2.48874100   -4.37767200
 H                  0.83304000   -1.37343900   -4.54518900
 C                  3.25475400   -3.25262600   -2.17697600
 H                  1.93133400   -2.67892900   -0.57220700
 C                  3.52956600   -3.16884100   -3.53986400
 H                  2.84849900   -2.42261700   -5.45135700
 H                  3.94091600   -3.77803300   -1.50646200
 H                  4.42991700   -3.63477500   -3.95119100
 C                  1.20894400    3.27806500   -0.58907400
 C                  0.41288200    3.79587900    0.43496300
 C                  1.99542200    4.16980600   -1.33520500
 C                  0.39268800    5.16569900    0.70214900
 H                 -0.20362100    3.12934500    1.03951800
 C                  1.97938600    5.53467100   -1.06884300
 H                  2.64874800    3.79156900   -2.13014600
 C                  1.17474800    6.03843900   -0.04673200
 H                 -0.24604600    5.54370500    1.50665100
 H                  2.60385400    6.20966700   -1.66139700
 H                  1.16164400    7.11166100    0.16465900
 C                  3.07043600    1.23508300   -1.12619700
 C                  3.70218400    0.51138800   -2.14178100
 C                  3.85021900    1.78984700   -0.10395400
 C                  5.08974400    0.37931400   -2.15276800
 H                  3.12033200    0.02717400   -2.93248500
 C                  5.23512300    1.66654000   -0.12227000
 H                  3.36557500    2.32619700    0.71931800
 C                  5.86024800    0.96618300   -1.15151100
 H                  5.56840200   -0.18818300   -2.95651800
 H                  5.82738600    2.10511300    0.68608700
 H                  6.94949700    0.86698700   -1.16696000
 O                 -1.01952600   -1.06776100    1.75738700
 C                 -1.09351200   -2.24478900    2.32712700
 C                 -0.06634400   -3.21910900    2.29138000
 C                 -2.26671500   -2.58193400    3.04840700
 C                 -0.22147400   -4.45127000    2.91734900
 H                  0.85363800   -2.97403900    1.75205300
 C                 -2.41017500   -3.81831100    3.66822800
 C                 -1.39264100   -4.77159000    3.60691100
 H                  0.59810800   -5.17671500    2.86832300
 H                 -3.33492400   -4.04032800    4.21240500
 H                 -1.50490400   -5.74230300    4.09825600
 O                  1.85823400   -1.04071000    0.72062000
 C                  2.67358800   -1.03318400    1.74014600
 C                  4.07206000   -0.97793600    1.51101900
 C                  2.26263700   -1.13411600    3.09326600
 C                  4.98340000   -0.96140500    2.55802600
 C                  3.18621600   -1.12957900    4.13539100
 H                  1.19936700   -1.26080200    3.30385200
 C                  4.55452300   -1.02120100    3.88778300
 H                  6.05458400   -0.90218500    2.33075200
 H                  2.82341200   -1.22014900    5.16675500
 H                  5.27540600   -1.01203700    4.71041000
 H                  4.41006600   -0.94715600    0.47008800
 H                 -3.06603800   -1.83153300    3.10207500
 O                  0.70772800    1.28967700    1.91771700
 C                  0.86240200    1.42427100    3.12458700
 C                 -0.05825500    0.83809200    4.14101300
 H                 -0.70758400    1.65604400    4.50505200
 H                 -0.67696500    0.04288900    3.70056100
 H                  0.50745000    0.47033300    5.01148500
 C                  1.99771100    2.27143200    3.60877000
 H                  1.82682100    2.67726500    4.61659800
 H                  2.89251800    1.62226600    3.64962300
 H                  2.19960200    3.08197000    2.89158000

121
I1+PhOH
 Ru                -0.00602200   -0.06076900    0.11221900
 C                 -0.64500300    1.28647200   -3.17229800
 C                 -0.73905600   -0.24669300   -3.26114000
 H                 -1.78131600   -0.53890200   -3.47288300
 H                 -0.15273100   -0.59198500   -4.13027500
 C                 -1.67871700    1.90189500   -2.19793700
 H                 -1.35351800    2.92782200   -1.94445200
 H                 -2.65588200    2.01041400   -2.69959300
 C                 -0.95273200    1.83909400   -4.56480000
 H                 -0.98045100    2.94187200   -4.55254400
 H                 -0.18656900    1.52746300   -5.29517600
 H                 -1.93138400    1.47932700   -4.92712400
 C                  0.78663800    1.71875000   -2.81381400
 H                  0.92253800    2.78297700   -3.07133100
 H                  1.49096700    1.15975700   -3.45274800
 P                 -0.22608800   -1.23780400   -1.76492600
 P                 -1.90698400    1.01060700   -0.59098200
 P                  1.26453800    1.47786300   -1.03516800
 C                 -2.48492500    2.30058400    0.58624200
 C                 -2.27931800    2.11583200    1.95907100
 C                 -3.14597600    3.44919100    0.13901100
 C                 -2.70757600    3.08019800    2.86810900
 H                 -1.76524500    1.21576500    2.31936300
 C                 -3.57353000    4.41140000    1.05111000
 H                 -3.33738000    3.60422000   -0.92798800
 C                 -3.35032000    4.23087700    2.41498900
 H                 -2.51404000    2.92747700    3.93535200
 H                 -4.08396700    5.30957400    0.69136500
 H                 -3.67995300    4.99165100    3.12862900
 C                 -3.46903600    0.04990800   -0.79750600
 C                 -4.09140500   -0.17503000   -2.02906300
 C                 -4.03314500   -0.51197300    0.35730800
 C                 -5.24355600   -0.95624900   -2.11080900
 H                 -3.68830700    0.25579800   -2.95147800
 C                 -5.18600500   -1.28385800    0.27412200
 H                 -3.54118300   -0.36722200    1.32330100
 C                 -5.79244700   -1.51353800   -0.96016800
 H                 -5.71309000   -1.12647300   -3.08395800
 H                 -5.60827600   -1.71845500    1.18494200
 H                 -6.69534800   -2.12749400   -1.02473700
 C                 -1.47802200   -2.59165600   -1.77094500
 C                 -2.13730300   -2.98562900   -0.60795900
 C                 -1.72822000   -3.27329400   -2.97115500
 C                 -3.04305300   -4.04620800   -0.64238200
 H                 -1.94726500   -2.44750900    0.32292500
 C                 -2.64146600   -4.32068600   -3.00458300
 H                 -1.19408700   -2.99655400   -3.88778000
 C                 -3.30031600   -4.70998700   -1.83684800
 H                 -3.54899000   -4.34497200    0.28049800
 H                 -2.83262900   -4.84548300   -3.94522700
 H                 -4.01290600   -5.53964400   -1.86250200
 C                  1.23388900   -2.21305100   -2.31596300
 C                  2.09712800   -1.81657600   -3.34020900
 C                  1.51466600   -3.39196300   -1.61104900
 C                  3.22549800   -2.57435100   -3.64980200
 H                  1.89867700   -0.90599800   -3.91521800
 C                  2.63401600   -4.15269100   -1.92597900
 H                  0.85284900   -3.71294400   -0.79814300
 C                  3.49499100   -3.74342200   -2.94357000
 H                  3.89473400   -2.24801400   -4.45166700
 H                  2.84431100   -5.06431600   -1.36034300
 H                  4.38006200   -4.33849800   -3.18581500
 C                  1.09988800    3.18880400   -0.35545000
 C                  0.52890900    3.38720700    0.90056900
 C                  1.59485800    4.29776500   -1.05648100
 C                  0.41054200    4.66863400    1.43748400
 H                  0.17729100    2.53221700    1.48221800
 C                  1.47598800    5.57750100   -0.52611500
 H                  2.10039000    4.16331800   -2.01997300
 C                  0.87420800    5.76552400    0.71975700
 H                 -0.04747600    4.79198000    2.42424200
 H                  1.86325300    6.43501100   -1.08420600
 H                  0.77909900    6.77327400    1.13449000
 C                  3.09649600    1.32682300   -1.04340300
[truncated: 53,829 more chars]
